# Supplementary material for: Comparative analysis of root associated microbes in tropical cultivated and weedy rice (Oryza spp.) and temperate cultivated rice
Source: Sci Rep. 2024 Apr 26;14:9656. doi: 10.1038/s41598-024-60384-0 (PMC11053024; doi:10.1038/s41598-024-60384-0)
Supplement: Supplementary file 1 — Supplementary Information 1. [file 41598_2024_60384_MOESM1_ESM.xlsx]

## Sheet: S1
Data S1. Table showing number of replicates per factor in the experiment (biological replicates of rice plant x biological replicates of root segments).
	Cultivated
		Ketereh	Machang	Sekinchan	Kyoto
	Rhizopshere	3x3	3x3	3x3	N/A
	Endosphere	3x3	3x3	3x3	4x4
	Weedy
		Ketereh	Machang	Sekinchan
	Rhizopshere	3x3	3x3	3x3
	Endosphere	3x3	3x3	3x3

## Sheet: S2
Data S2. Core bacteria taxa found in the rhizosphere of all cultivated and weedy rice samples from tropical field
Feature ID	0.02	0.09	0.25	0.5	0.75	0.91	0.98
d__Bacteria;p__Nitrospirota_A_437815;c__Thermodesulfovibrionia;o__Thermodesulfovibrionales;f__UBA6898;g__GW-Nitrospira-1	902.52	1116.62	1300.25	1488	1741	2596.52	3514.36
d__Bacteria;p__Acidobacteriota;c__Acidobacteriae;o__Acidobacteriales;f__SbA1;g__Gp1-AA122	313.8	452.25	778	1403.5	1691.25	2370.78	4025.06
d__Bacteria;__;__;__;__;__	508.16	704.09	852.25	1113.5	1315	1653.79	2225.44
d__Bacteria;p__Acidobacteriota;c__UBA6911;o__UBA6911;f__UBA6911;g__Gp18-AA60	241.62	307.48	500.5	947.5	1176.75	1410.29	1805.88
d__Bacteria;p__Chloroflexota;c__Anaerolineae;o__Anaerolineales;f__Anaerolineaceae_409200;g__UBA4782	119.8	503.48	713	872	1039	1218.8	1475.28
d__Bacteria;p__Verrucomicrobiota;c__Verrucomicrobiae;o__Pedosphaerales;f__;g__	243.62	285.31	545	820	1363.5	1918.33	2776.48
d__Bacteria;p__Chloroflexota;c__Anaerolineae;o__UBA4142;f__UBA4142;g__UBA4142	228.26	394.47	521.75	807	1125.5	1685.6	2283.18
d__Bacteria;p__Bacteroidota;c__UBA10030;o__UBA10030;f__UBA6906;g__CAADGV01	395.82	583.57	667	780	911.5	1245.12	1664.42
d__Bacteria;p__Verrucomicrobiota;c__Verrucomicrobiae;o__Pedosphaerales;__;__	273.68	404.33	599	767.5	859.75	1068.84	1418.76
d__Bacteria;p__Desulfobacterota_G_459544;c__BSN033;o__BSN033;f__UBA1163;g__DTGX01	27.74	69	109	721	872.5	1090.44	1534.36
d__Bacteria;p__Nitrospirota_A_437815;c__Thermodesulfovibrionia;o__Thermodesulfovibrionales;f__UBA1546;g__UBA1546	68.78	114.85	207	698	1154.25	1621.45	1674.8
d__Bacteria;p__Chloroflexota;c__Ktedonobacteria;o__Ktedonobacterales;f__Ktedonobacteraceae;__	98.54	206.49	369	608.5	818.5	1015.06	1296.2
d__Bacteria;p__Chloroflexota;c__Ktedonobacteria;o__Ktedonobacterales;f__Ktedonobacteraceae;g__CF-154	82.72	121.54	327.75	589.5	1035	1483.26	1842.8
d__Bacteria;p__Proteobacteria;c__Gammaproteobacteria;o__Burkholderiales_597437;f__Casimicrobiaceae;g__VBCG01	164.18	267.54	433.25	569.5	753	1038.8	1529.3
d__Bacteria;p__Acidobacteriota;c__Acidobacteriae;o__Bryobacterales;f__Bryobacteraceae;g__Solibacter	207.72	259.77	344.75	564	741.75	1195.06	1629.82
d__Bacteria;p__Proteobacteria;c__Gammaproteobacteria;__;__;__	315.18	364.24	411.5	528.5	755.75	891.98	1206.08
d__Bacteria;p__Nitrospirota_A_437855;c__Leptospirillia;o__Leptospirillales;f__;g__	268.84	365.35	432.5	522.5	608.25	717.61	1039.12
d__Bacteria;p__Verrucomicrobiota;c__Verrucomicrobiae;o__Pedosphaerales;f__UBA8199;g__UBA8199	164.5	243	408	520	655	931.92	1196.36
d__Bacteria;p__Chloroflexota;c__Anaerolineae;o__Anaerolineales;f__Anaerolineaceae_409200;__	139.2	292.64	375	485.5	623.75	913.07	1246.18
d__Bacteria;p__Desulfobacterota_G_459546;c__Desulfuromonadia;o__Geobacterales;f__Geobacteraceae;__	229.64	282.62	369.75	457	524.5	647.38	823.36
d__Archaea;p__Thermoproteota;c__Bathyarchaeia;o__B26-1;f__UBA233;g__PALSA-986	77.74	197.54	336.75	450	542	663.51	878.66
d__Bacteria;p__Proteobacteria;c__Alphaproteobacteria;o__Rhizobiales_A_504705;f__Xanthobacteraceae_503485;__	219.44	244.77	324	410	570	774.99	1072.08
d__Bacteria;p__Chloroflexota;c__Ktedonobacteria;o__Ktedonobacterales;f__Ktedonobacteraceae;g__Thermosporothrix	66.96	89	224	399.5	569.5	760.97	966.78
d__Bacteria;p__Proteobacteria;c__Gammaproteobacteria;o__Steroidobacterales;f__Steroidobacteraceae;g__	123.2	183.62	225	389	547.5	677.35	881.86
d__Archaea;p__Halobacteriota;c__Methanosarcinia;o__Methanotrichales;f__Methanotrichaceae;g__Methanothrix_B	115.48	173.54	250.25	377.5	518.5	736.23	769.22
d__Bacteria;p__Bacteroidota;c__Bacteroidia;o__Bacteroidales;f__VadinHA17_877549;g__	47.54	123.4	164.5	360	557.75	733.29	1367.52
d__Bacteria;p__Planctomycetota;c__Phycisphaerae;o__Tepidisphaerales;f__Tepidisphaeraceae;g__UBA2421	183.66	216.08	286.5	358	2016.5	2668.13	4032.52
d__Bacteria;p__Planctomycetota;c__Planctomycetia;o__Planctomycetales;f__UBA10511;g__UBA10511	92.06	120.33	217.5	337.5	453.5	739.45	883.42
d__Bacteria;p__Acidobacteriota;c__Acidobacteriae;__;__;__	118.3	155.39	213.75	337.5	416.75	558.7	745.26
d__Bacteria;p__Acidobacteriota;c__Acidobacteriae;o__Acidoferrales;f__UBA7541;g__Acidoferrum	86.6	119.24	201	322	609	782.04	882.96
d__Bacteria;p__Chloroflexota;c__Limnocylindria;o__Limnocylindrales;f__CSP1-4;g__GWC2-73-18	88.58	134.77	178.5	321	655.5	936.01	1203.36
d__Bacteria;p__Chloroflexota;c__Ktedonobacteria;o__Ktedonobacterales;f__Ktedonobacteraceae;g__Dictyobacter	27.24	33.77	77.25	300.5	481	649.91	793.28
d__Bacteria;p__Verrucomicrobiota;c__Verrucomicrobiae;o__Pedosphaerales;f__Pedosphaeraceae;g__Pedosphaera	163.18	185.39	248.25	294.5	375.25	493.07	527.68
d__Bacteria;p__Chloroflexota;c__Anaerolineae;o__Anaerolineales;f__EnvOPS12;__	71.06	104.48	154.25	273	404.25	610.07	761.9
d__Bacteria;p__Acidobacteriota;c__Acidobacteriae;o__Acidobacteriales;f__SbA1;g__	89.9	113.85	165.75	256.5	513.5	854.46	1152.9
d__Bacteria;p__Proteobacteria;c__Gammaproteobacteria;o__Burkholderiales_597439;f__Usitatibacteraceae;g__Usitatibacter	48.36	64.54	89.5	255.5	358.5	577.38	869.86
d__Bacteria;p__Desulfobacterota_G_459544;c__Syntrophia;o__Syntrophales;f__PHBD01;g__PHBD01	19.48	48.54	91.75	248	413.5	523.37	801.24
d__Bacteria;p__Desulfobacterota_B;c__Binatia;o__HRBIN30;f__HRBIN30;g__HRBIN30	14.66	36.24	75	247	298.25	421.3	541.74
d__Bacteria;p__Acidobacteriota;c__Acidobacteriae;o__Acidobacteriales;f__SbA1;g__Bog-209	49.06	80.62	128.25	243	396.25	595.99	628.94
d__Bacteria;p__Proteobacteria;c__Gammaproteobacteria;o__Burkholderiales_597433;f__SG8-39;g__SCGC-AG-212-J23	41.12	60.62	126	240	521.75	723.96	1085.34
d__Bacteria;p__Proteobacteria;c__Alphaproteobacteria;o__Rhizobiales_A_504705;f__Xanthobacteraceae_503485;g__	21.02	98.4	150.75	239	420	529.91	684.48
d__Bacteria;p__Planctomycetota;c__Planctomycetia;o__Gemmatales;f__Gemmataceae;g__	52.96	118.1	193.5	232.5	288	361.23	578.18
d__Bacteria;p__Proteobacteria;c__Alphaproteobacteria;o__Sphingomonadales;f__Sphingomonadaceae;__	7	17.39	37.25	229	525.75	1379.03	2228.38
d__Bacteria;p__Acidobacteriota;c__Acidobacteriae;o__Bryobacterales;f__Bryobacteraceae;g__Palsa-187	71.96	111.93	156	227.5	303.25	375.23	458.64
d__Bacteria;p__Chloroflexota;c__Anaerolineae;__;__;__	12.84	107.25	178.25	227	393.5	561.61	734.6
d__Bacteria;p__Chloroflexota;c__Anaerolineae;o__Anaerolineales;f__UBA4823;g__UBA6092	28.06	40.77	96.75	222.5	376.75	426.69	521.34
d__Bacteria;p__Desulfobacterota_G_459544;c__Syntrophorhabdia;o__Syntrophorhabdales;f__Syntrophorhabdaceae;g__	67.12	105.4	154.25	217	330.75	438.76	586.42
d__Bacteria;p__Acidobacteriota;c__Vicinamibacteria;o__Vicinamibacterales;f__UBA2999;g__Gp6-AA45	32.78	78.93	124.5	216	353.75	523.53	768.8
d__Bacteria;p__Proteobacteria;c__Alphaproteobacteria;__;__;__	60.66	137.77	157	215.5	333	402.38	467.18
d__Bacteria;p__Acidobacteriota;c__Acidobacteriae;o__Acidobacteriales;f__SbA1;g__Sulfotelmatobacter	80.3	111.39	160	204.5	255.25	364.29	444.92
d__Bacteria;p__Planctomycetota;c__Phycisphaerae;o__Tepidisphaerales;f__Tepidisphaeraceae;g__Tepidisphaera	62.18	84.62	110.25	204	295	380.6	683.86
d__Bacteria;p__Acidobacteriota;c__Acidobacteriae;o__Acidobacteriales;f__SbA1;__	12.18	26.08	55.75	200.5	780.25	1251.61	1579.08
d__Bacteria;p__Proteobacteria;c__Alphaproteobacteria;o__Rhizobiales_A_504705;f__Xanthobacteraceae_503485;g__Bradyrhizobium	68.12	104	133	193	282.5	401.6	670.36
d__Bacteria;p__Bacteroidota;c__UBA10030;o__UBA10030;f__UBA10030;g__	65.9	104.16	148.25	187.5	247.25	338.68	440.16
d__Bacteria;p__Proteobacteria;c__Gammaproteobacteria;o__Burkholderiales_592524;f__Burkholderiaceae_A_580492;g__Paraburkholderia_580243	9.18	18.31	51	187.5	362.25	780.81	1270.8
d__Bacteria;p__Chloroflexota;c__Anaerolineae;o__Anaerolineales;f__UBA4823;g__UTCFX2	43.84	70.08	112.75	187	344	526.84	764.06
d__Bacteria;p__Verrucomicrobiota;c__Verrucomicrobiae;o__Chthoniobacterales;__;__	39.18	95.16	133.75	187	246.5	279.59	408.22
d__Bacteria;p__Myxococcota_A_473307;c__Myxococcia;o__Myxococcales;f__Anaeromyxobacteraceae;g__R267	63.3	108.08	125	183.5	294.75	415.52	552.18
d__Bacteria;p__Proteobacteria;c__Gammaproteobacteria;o__Methylococcales;f__Methylomonadaceae;g__Methylomonas	46.3	72.08	123.75	179.5	270.75	369.23	456.8
d__Bacteria;p__Acidobacteriota;c__Thermoanaerobaculia;o__UBA5066;f__UBA5066;g__RHKY01	54.06	70.77	120	178.5	254.75	387.91	613.34
d__Bacteria;p__Bacteroidota;c__Bacteroidia;o__Bacteroidales;f__JAAYJT01;g__JAAYJT01	59.12	87.31	127	175.5	257.5	366.22	452.78
d__Bacteria;p__Acidobacteriota;c__Thermoanaerobaculia;o__UBA5066;f__Gp7-AA6;g__Gp7-AA6	53.36	76.86	115.5	175	270.5	429.22	621.4
d__Bacteria;p__Acidobacteriota;c__Vicinamibacteria;o__Vicinamibacterales;f__UBA8438;g__UBA8438	27.6	53	102.25	171	235.5	300.38	360.8
d__Bacteria;p__Actinobacteriota;c__Actinomycetia;o__Mycobacteriales;f__Mycobacteriaceae;g__Mycobacterium	32.66	55.16	110.25	165	274.5	349.68	415.76
d__Bacteria;p__Acidobacteriota;c__Acidobacteriae;o__Acidobacteriales;f__Koribacteraceae;g__Koribacter	54.78	72.54	106.75	161.5	238.75	319.53	494.44
d__Bacteria;p__Chloroflexota;c__Anaerolineae;o__CG2-30-64-16;f__CG2-30-64-16;g__CG2-30-64-16	46.44	94.7	130.5	157	218.5	297.84	451.78
d__Bacteria;p__;c__;o__;f__;g__	57.3	63	98	152.5	226.25	288.38	359.8
d__Bacteria;p__Dormibacterota;c__Dormibacteria;o__Dormibacterales;f__Dormibacteraceae;g__40CM-4-65-16	9	20.85	51.25	146	241	417.79	814.76
d__Bacteria;p__Chloroflexota;c__Anaerolineae;o__Anaerolineales;__;__	13.42	34.39	60	138.5	234	344	436.52
d__Bacteria;p__Proteobacteria;c__Alphaproteobacteria;o__Rhizobiales_A_504705;f__Beijerinckiaceae;__	56.3	82	107	137	205	404.98	659.08
d__Bacteria;p__Acidobacteriota;c__Acidobacteriae;o__Acidobacteriales;f__Koribacteraceae;g__Bog-257	44.14	74.31	106.25	136.5	224.75	320.15	543.46
d__Bacteria;p__Desulfobacterota_I;c__Desulfobaccia;o__Desulfobaccales;f__Desulfobaccaceae;g__Desulfobacca	22.12	39.08	74.25	134	328.5	529.9	709.02
d__Bacteria;p__Myxococcota_A_473307;c__Myxococcia;o__Myxococcales;f__Anaeromyxobacteraceae;__	41.18	61.39	81.25	132.5	245	446.2	695.34
d__Bacteria;p__Proteobacteria;c__Gammaproteobacteria;o__Burkholderiales_592524;f__Burkholderiaceae_A_580492;g__Cupriavidus	19.98	71.55	98.75	131.5	299	588.66	805.78
d__Bacteria;p__Proteobacteria;c__Gammaproteobacteria;o__Burkholderiales_597432;f__Rhodocyclaceae;__	15.06	32.62	57.5	125	185	288.37	377.92
d__Bacteria;p__Desulfobacterota_G_459546;c__Desulfuromonadia;o__Geobacterales;f__Geobacteraceae;g__RPRC01	32.06	38.77	77	124	194.75	246.75	335.92
d__Bacteria;p__Verrucomicrobiota;c__Verrucomicrobiae;o__Chthoniobacterales;f__Chthoniobacteraceae;__	33.18	56.31	86.25	123	433.5	692.99	845.2
d__Bacteria;p__Proteobacteria;c__Alphaproteobacteria;o__Caulobacterales;f__Caulobacteraceae;g__Phenylobacterium	37.3	50	77.5	121.5	279.5	411.9	627.18
d__Bacteria;p__Omnitrophota;c__Koll11;o__GIF10;f__UBA6249;g__GCA-002774445	21.6	48.08	81	119	155.75	226.53	258.88
d__Bacteria;p__Acidobacteriota;c__Vicinamibacteria;o__Vicinamibacterales;__;__	54	57.77	86.5	117	185.25	282.38	330.98
d__Bacteria;p__Proteobacteria;c__Gammaproteobacteria;o__Burkholderiales_597432;f__Rhodocyclaceae;g__UBA2250	33	51.77	68.5	113.5	158.75	215.38	299.96
d__Bacteria;p__Myxococcota_A_473307;c__Myxococcia;o__Myxococcales;f__Anaeromyxobacteraceae;g__Anaeromyxobacter	26.42	37.85	64	113.5	235.5	478.82	622.74
d__Bacteria;p__Myxococcota_A_473307;c__Polyangia_463783;o__Polyangiales;f__Polyangiaceae;g__Palsa-1150	29	40.54	67	112.5	177.75	322.68	529.24
d__Bacteria;p__Desulfobacterota_G_459546;c__Desulfuromonadia;o__Geobacterales;f__Geobacteraceae;g__Geomobilimonas	27.6	49.62	73.75	109	149.75	179.23	296.56
d__Bacteria;p__Proteobacteria;c__Alphaproteobacteria;o__Micropepsales;f__Micropepsaceae;g__	41.36	60.77	74.25	105.5	131.75	203.52	253.76
d__Bacteria;p__Proteobacteria;c__Alphaproteobacteria;o__Rhizobiales_A_504705;f__Beijerinckiaceae;g__Methylocystis	47.12	60	74.25	105	132.25	238.66	305.04
d__Bacteria;p__Desulfobacterota_I;c__Syntrophobacteria;o__Syntrophobacterales;f__Syntrophobacteraceae;g__SbD1	31.06	41	61.25	104.5	148.5	186.3	251.82
d__Bacteria;p__Nitrospirota_A_437815;c__Nitrospiria;o__Nitrospirales;f__Nitrospiraceae;g__Nitrospira_C	38.48	52.54	67.25	102	132.5	196.99	264.34
d__Bacteria;p__Armatimonadota;c__Chthonomonadetes;o__;f__;g__	8.26	52.55	76.25	100.5	145.75	185.3	232.46
d__Bacteria;p__Verrucomicrobiota;c__Verrucomicrobiae;o__Pedosphaerales;f__UBA8199;g__UBA6082	20.06	28.08	57.25	97.5	173.75	252.61	343.22
d__Bacteria;p__Chloroflexota;__;__;__;__	24.42	37.31	59	96.5	133.75	262.51	355.34
d__Bacteria;p__Chloroflexota;c__Anaerolineae;o__CG2-30-64-16;f__CG2-30-64-16;__	41	52.77	81.25	96	116.5	154.9	197.16
d__Bacteria;p__Acidobacteriota;c__Acidobacteriae;o__Bryobacterales;f__Bryobacteraceae;g__Bog-159	35	45.54	72	90	161.5	225.51	359.1
d__Bacteria;p__Proteobacteria;c__Alphaproteobacteria;o__Rhizobiales_A_504721;f__Hyphomicrobiaceae;g__	18.36	50.16	69	87	121.25	170.23	181.94
d__Bacteria;p__Verrucomicrobiota;c__Verrucomicrobiae;o__Opitutales;f__Opitutaceae;g__Fen-1467	18.18	46.54	69.25	86.5	118.25	185.84	271.26
d__Bacteria;p__Gemmatimonadota;c__Gemmatimonadetes;o__Gemmatimonadales;f__GWC2-71-9;g__AG41	7.3	21.54	39.5	83.5	125.75	202.69	256.44
d__Bacteria;p__Proteobacteria;c__Alphaproteobacteria;o__Acetobacterales;f__Acetobacteraceae;__	22.48	46.77	58.25	81	192.75	272.29	349.46
d__Bacteria;p__Planctomycetota;c__Phycisphaerae;o__Tepidisphaerales;f__Tepidisphaeraceae;g__DSYW01	14.18	31.47	53	77.5	98.5	140.76	178.8
d__Bacteria;p__Acidobacteriota;c__Acidobacteriae;o__Acidobacteriales;f__Gp1-AA117;g__Gp1-AA17	31	39.08	52.25	77	279.25	371.22	644.34
d__Bacteria;p__Chloroflexota;c__Anaerolineae;o__Anaerolineales;f__Anaerolineaceae_409200;g__Anaerolinea	22.06	31.77	44	73	126	147.23	164.7
d__Bacteria;p__Proteobacteria;c__Gammaproteobacteria;o__Burkholderiales_597433;f__SG8-39;g__VBDM01	20	29.31	45.25	72	111.75	155.46	224.7
d__Bacteria;p__Proteobacteria;c__Gammaproteobacteria;o__Methylococcales;f__Methylococcaceae;__	8	14.54	27.75	72	151	232.6	292.94
d__Bacteria;p__Acidobacteriota;c__Acidobacteriae;o__VXMN01;f__VXMN01;g__VXMN01	21.42	35.54	49.25	70.5	90.75	123.38	144.88
d__Bacteria;p__Verrucomicrobiota;c__Verrucomicrobiae;o__Pedosphaerales;f__UBA3939;g__UBA3939	31.36	42	46.75	70	93.25	119.46	153.68
d__Bacteria;p__Elusimicrobiota;c__Elusimicrobia_984208;o__;f__;g__	10.06	23.77	42.5	65	78.75	106.84	172.3
d__Bacteria;p__Desulfobacterota_G_459546;c__Desulfuromonadia;o__Geobacterales;__;__	14.36	32.54	46.25	64	98.5	111.46	175.92
d__Bacteria;p__Myxococcota_A_473307;c__Myxococcia;o__Myxococcales;f__Myxococcaceae;__	5.12	11	19.25	56	146.75	231.37	369.4
d__Bacteria;p__Chloroflexota;c__Dehalococcoidia;o__Dehalococcoidales;f__;g__	4.18	17.54	28.5	53	99.5	141.76	217.5
d__Bacteria;p__Acidobacteriota;c__Acidobacteriae;o__Acidobacteriales;__;__	9.06	18	33.25	52	205.5	370.6	601.28
d__Bacteria;p__Planctomycetota;c__Planctomycetia;o__Pirellulales;__;__	7.3	20	32	48	215	333.28	464.68
d__Bacteria;p__Actinobacteriota;c__Actinomycetia;o__Streptosporangiales;f__Streptosporangiaceae;g__Bog-532	18.12	22.54	32	45.5	64.75	102.23	130.52
d__Bacteria;p__Acidobacteriota;c__HRBIN11;o__HRBIN11;f__HRBIN11;g__HRBIN11	8	11	22.25	30.5	46.5	59.46	89.34

## Sheet: S3
Data S3. Core bacteria taxa found in the endosphere of all cultivated and weedy rice samples from tropical field
Feature ID	0.02	0.09	0.25	0.5	0.75	0.91	0.98
d__Bacteria;p__Proteobacteria;c__Alphaproteobacteria;o__Rhizobiales_A_504705;f__Xanthobacteraceae_503485;g__Bradyrhizobium	780.76	1620.63	2072.75	3067	5765.5	7296.55	8059.56
d__Bacteria;p__Myxococcota_A_473307;c__Myxococcia;o__Myxococcales;f__Anaeromyxobacteraceae;__	671.68	978.23	1258.25	2503	3729.25	6518.53	8172.68
d__Bacteria;p__Myxococcota_A_473307;c__Myxococcia;o__Myxococcales;f__Anaeromyxobacteraceae;g__R267	267.04	413.97	745	1152.5	1740	2235.93	2478.5
d__Bacteria;p__Proteobacteria;c__Gammaproteobacteria;o__Burkholderiales_592524;f__Burkholderiaceae_A_580492;g__Cupriavidus	296.62	347.01	554.5	971	1626.5	2900.8	6382.38
d__Bacteria;p__Proteobacteria;c__Gammaproteobacteria;o__Burkholderiales_597432;f__Rhodocyclaceae;__	323.06	352.85	459.75	857	1519.5	2462.71	3281.52
d__Bacteria;p__Proteobacteria;c__Alphaproteobacteria;__;__;__	42.68	155.31	377.25	702.5	1176	1782.14	2776.66
d__Bacteria;p__Proteobacteria;c__Alphaproteobacteria;o__Rhizobiales_A_504705;f__Xanthobacteraceae_503485;__	162.94	297.72	446.25	686	1417	2878.42	4025.72
d__Bacteria;p__Acidobacteriota;c__Holophagae;o__Holophagales;f__Holophagaceae;g__Geothrix	126.48	212.5	399	679.5	1076	1322.67	1545.78
d__Bacteria;p__Myxococcota_A_473307;c__Polyangia_463783;o__Palsa-1104_A;f__Fen-1088;g__Fen-1137	218.54	288.01	418.25	646.5	866.75	1229.74	1706.54
d__Bacteria;p__Bacteroidota;c__UBA10030;o__UBA10030;f__UBA6906;g__CAADGV01	64.42	119.24	219.75	580	957.25	1247.15	1442.5
d__Bacteria;p__Bacteroidota;c__Bacteroidia;o__Bacteroidales;f__;g__	33.38	151.02	258.25	527.5	860.5	1878.16	2554.56
d__Bacteria;p__Myxococcota_A_473307;c__Myxococcia;o__Myxococcales;f__Myxococcaceae;g__	20.06	35.62	73	487.5	1973.5	4358.34	9769.1
d__Bacteria;p__Actinobacteriota;c__Coriobacteriia;o__OPB41;f__PHET01;g__DSSC01	129.24	180.4	278.75	460	726.75	1403.07	1946.58
d__Bacteria;p__Proteobacteria;c__Gammaproteobacteria;o__Burkholderiales_597432;f__Rhodocyclaceae;g__UBA2250	193.84	217.08	302.25	441.5	783.75	1473.04	1701.66
d__Bacteria;p__Myxococcota_A_473307;c__Polyangia_463783;__;__;__	73.6	138.24	216.25	393.5	660	1088.05	1482.14
d__Bacteria;p__Actinobacteriota;c__Actinomycetia;o__Actinomycetales;f__Kineosporiaceae;__	88.48	133.93	238.25	383	525.5	1075.03	1308.46
d__Bacteria;p__Acidobacteriota;c__Holophagae;o__Holophagales;f__Holophagaceae;g__Holophaga	52.12	81.31	144.75	303	513.25	712.31	990.06
d__Bacteria;p__Chloroflexota;c__Limnocylindria;o__Limnocylindrales;f__CSP1-4;g__GWC2-73-18	89.18	128.4	204.25	295.5	419.25	589.47	744.44
d__Bacteria;p__Myxococcota_A_473307;c__;o__;f__;g__	84.4	145.39	210.5	284	437.75	588.76	759.2
d__Bacteria;p__Chloroflexota;c__Anaerolineae;o__UBA4142;f__UBA4142;g__UBA4142	54.24	86.93	159.5	279.5	409.25	599.72	792.16
d__Bacteria;p__Actinobacteriota;c__Acidimicrobiia_401430;o__Acidimicrobiales;f__Ilumatobacteraceae;g__	12.06	26.54	136	276	453.5	644.49	964.74
d__Bacteria;p__Myxococcota_A_473307;c__Myxococcia;o__Myxococcales;f__Anaeromyxobacteraceae;g__Anaeromyxobacter	50.26	79.16	166	253.5	444.25	1416.09	2446.36
d__Bacteria;p__Proteobacteria;c__Gammaproteobacteria;__;__;__	51.12	59.62	97.25	240.5	510.75	866.86	1462.94
d__Bacteria;__;__;__;__;__	102.12	114.54	150.25	226.5	369.25	1094.92	2188.34
d__Bacteria;p__Desulfobacterota_G_459546;c__Desulfuromonadia;o__Geobacterales;f__Geobacteraceae;__	20.06	25	65.25	185.5	311.5	1450.26	2619.1
d__Bacteria;p__Planctomycetota;c__Phycisphaerae;o__Tepidisphaerales;f__Tepidisphaeraceae;g__Tepidisphaera	55.3	69	91.75	177	374.5	618.02	754.1
d__Bacteria;p__Bacteroidota;c__Bacteroidia;o__Bacteroidales;f__GWF2-35-48;g__GWF2-35-48	7.24	17	31.75	170.5	271.75	472.92	681.66
d__Bacteria;p__Chloroflexota;c__Anaerolineae;o__Anaerolineales;f__Anaerolineaceae_409200;g__DSYU01	42.12	75.32	113.25	169.5	278.25	370.14	481.6
d__Bacteria;p__Spirochaetota;c__Spirochaetia;o__Treponematales;f__UBA8932;g__UBA2256	9.54	28.77	40.25	167	248.5	667.95	875.18
d__Bacteria;p__Acidobacteriota;c__Vicinamibacteria;o__Fen-336;f__Fen-336;g__WYBL01	22.54	48.32	90.25	149.5	255	406.06	568.88
d__Bacteria;p__Proteobacteria;c__Gammaproteobacteria;o__Burkholderiales_597432;f__Rhodocyclaceae;g__Desulfobacillus	14.42	28.31	66.75	128	420.75	808.04	1248.44
d__Bacteria;p__Nitrospirota_A_437815;c__Thermodesulfovibrionia;o__Thermodesulfovibrionales;f__UBA6898;g__GW-Nitrospira-1	46.06	58.39	80.25	117	176.5	226.98	338.28
d__Bacteria;p__Acidobacteriota;c__Holophagae;o__Holophagales;f__Holophagaceae;__	25.6	56.77	74.25	116	193.25	373.82	557.78
d__Bacteria;p__Patescibacteria;c__Dojkabacteria;o__J137;f__J137;g__J137	13	16.77	45.5	103	143.75	198.51	418.98
d__Bacteria;p__Chloroflexota;c__Anaerolineae;o__Anaerolineales;f__Anaerolineaceae_409200;g__UBA4782	19.36	35.77	60.25	96.5	146.25	223.27	278.7
d__Bacteria;p__Acidobacteriota;c__Acidobacteriae;o__Bryobacterales;f__Bryobacteraceae;__	14.42	28	57	89.5	136.75	205.61	253.82
d__Bacteria;p__Myxococcota_A_473307;c__Polyangia_463783;o__Haliangiales_463188;f__Haliangiaceae_463188;g__Haliangium_463188	17.24	28.85	50.25	89	164.75	219.86	354.74
d__Bacteria;p__Spirochaetota;c__Spirochaetia;o__Treponematales;f__Treponemataceae;g__Spiro-10	8.12	11.77	18	78.5	160	446.44	643.3
d__Bacteria;p__Planctomycetota;c__Planctomycetia;o__Pirellulales;__;__	30.06	34.08	47.5	73	105	149.45	168.88
d__Bacteria;p__Verrucomicrobiota;c__Verrucomicrobiae;o__Opitutales;f__Opitutaceae;g__ER46	23.12	34	50	70	107	155.92	205.22
d__Bacteria;p__Desulfobacterota_G_459546;c__Desulfuromonadia;o__Geobacterales;__;__	9.24	17.54	32.75	52	78.75	108.37	130
d__Bacteria;p__Chloroflexota;c__Anaerolineae;o__Anaerolineales;f__EnvOPS12;g__OLB14	6	10.77	19.25	40	82.75	127.52	297.3

## Sheet: S4
Data S4. List of core bacteria taxa found in the rhizosphere, endosphere and both comparment from venn diagram
Rhizosphere Only												Endosphere Only													Rhizosphere AND Endosphere
d__Bacteria;p__Acidobacteriota;c__Acidobacteriae;o__Acidobacteriales;f__SbA1;g__Gp1-AA122												d__Bacteria;p__Acidobacteriota;c__Holophagae;o__Holophagales;f__Holophagaceae;g__Geothrix													d__Bacteria;p__Nitrospirota_A_437815;c__Thermodesulfovibrionia;o__Thermodesulfovibrionales;f__UBA6898;g__GW-Nitrospira-1
d__Bacteria;p__Acidobacteriota;c__UBA6911;o__UBA6911;f__UBA6911;g__Gp18-AA60												d__Bacteria;p__Myxococcota_A_473307;c__Polyangia_463783;o__Palsa-1104_A;f__Fen-1088;g__Fen-1137													d__Bacteria;__;__;__;__;__
d__Bacteria;p__Verrucomicrobiota;c__Verrucomicrobiae;o__Pedosphaerales;f__;g__												d__Bacteria;p__Bacteroidota;c__Bacteroidia;o__Bacteroidales;f__;g__													d__Bacteria;p__Chloroflexota;c__Anaerolineae;o__Anaerolineales;f__Anaerolineaceae_409200;g__UBA4782
d__Bacteria;p__Verrucomicrobiota;c__Verrucomicrobiae;o__Pedosphaerales;__;__												d__Bacteria;p__Myxococcota_A_473307;c__Myxococcia;o__Myxococcales;f__Myxococcaceae;g__													d__Bacteria;p__Chloroflexota;c__Anaerolineae;o__UBA4142;f__UBA4142;g__UBA4142
d__Bacteria;p__Desulfobacterota_G_459544;c__BSN033;o__BSN033;f__UBA1163;g__DTGX01												d__Bacteria;p__Actinobacteriota;c__Coriobacteriia;o__OPB41;f__PHET01;g__DSSC01													d__Bacteria;p__Bacteroidota;c__UBA10030;o__UBA10030;f__UBA6906;g__CAADGV01
d__Bacteria;p__Nitrospirota_A_437815;c__Thermodesulfovibrionia;o__Thermodesulfovibrionales;f__UBA1546;g__UBA1546												d__Bacteria;p__Myxococcota_A_473307;c__Polyangia_463783;__;__;__													d__Bacteria;p__Proteobacteria;c__Gammaproteobacteria;__;__;__
d__Bacteria;p__Chloroflexota;c__Ktedonobacteria;o__Ktedonobacterales;f__Ktedonobacteraceae;__												d__Bacteria;p__Actinobacteriota;c__Actinomycetia;o__Actinomycetales;f__Kineosporiaceae;__													d__Bacteria;p__Desulfobacterota_G_459546;c__Desulfuromonadia;o__Geobacterales;f__Geobacteraceae;__
d__Bacteria;p__Chloroflexota;c__Ktedonobacteria;o__Ktedonobacterales;f__Ktedonobacteraceae;g__CF-154												d__Bacteria;p__Acidobacteriota;c__Holophagae;o__Holophagales;f__Holophagaceae;g__Holophaga													d__Bacteria;p__Proteobacteria;c__Alphaproteobacteria;o__Rhizobiales_A_504705;f__Xanthobacteraceae_503485;__
d__Bacteria;p__Proteobacteria;c__Gammaproteobacteria;o__Burkholderiales_597437;f__Casimicrobiaceae;g__VBCG01												d__Bacteria;p__Myxococcota_A_473307;c__;o__;f__;g__													d__Bacteria;p__Chloroflexota;c__Limnocylindria;o__Limnocylindrales;f__CSP1-4;g__GWC2-73-18
d__Bacteria;p__Acidobacteriota;c__Acidobacteriae;o__Bryobacterales;f__Bryobacteraceae;g__Solibacter												d__Bacteria;p__Actinobacteriota;c__Acidimicrobiia_401430;o__Acidimicrobiales;f__Ilumatobacteraceae;g__													d__Bacteria;p__Proteobacteria;c__Alphaproteobacteria;__;__;__
d__Bacteria;p__Nitrospirota_A_437855;c__Leptospirillia;o__Leptospirillales;f__;g__												d__Bacteria;p__Bacteroidota;c__Bacteroidia;o__Bacteroidales;f__GWF2-35-48;g__GWF2-35-48													d__Bacteria;p__Planctomycetota;c__Phycisphaerae;o__Tepidisphaerales;f__Tepidisphaeraceae;g__Tepidisphaera
d__Bacteria;p__Verrucomicrobiota;c__Verrucomicrobiae;o__Pedosphaerales;f__UBA8199;g__UBA8199												d__Bacteria;p__Chloroflexota;c__Anaerolineae;o__Anaerolineales;f__Anaerolineaceae_409200;g__DSYU01													d__Bacteria;p__Proteobacteria;c__Alphaproteobacteria;o__Rhizobiales_A_504705;f__Xanthobacteraceae_503485;g__Bradyrhizobium
d__Bacteria;p__Chloroflexota;c__Anaerolineae;o__Anaerolineales;f__Anaerolineaceae_409200;__												d__Bacteria;p__Spirochaetota;c__Spirochaetia;o__Treponematales;f__UBA8932;g__UBA2256													d__Bacteria;p__Myxococcota_A_473307;c__Myxococcia;o__Myxococcales;f__Anaeromyxobacteraceae;g__R267
d__Archaea;p__Thermoproteota;c__Bathyarchaeia;o__B26-1;f__UBA233;g__PALSA-986												d__Bacteria;p__Acidobacteriota;c__Vicinamibacteria;o__Fen-336;f__Fen-336;g__WYBL01													d__Bacteria;p__Myxococcota_A_473307;c__Myxococcia;o__Myxococcales;f__Anaeromyxobacteraceae;__
d__Bacteria;p__Chloroflexota;c__Ktedonobacteria;o__Ktedonobacterales;f__Ktedonobacteraceae;g__Thermosporothrix												d__Bacteria;p__Proteobacteria;c__Gammaproteobacteria;o__Burkholderiales_597432;f__Rhodocyclaceae;g__Desulfobacillus													d__Bacteria;p__Proteobacteria;c__Gammaproteobacteria;o__Burkholderiales_592524;f__Burkholderiaceae_A_580492;g__Cupriavidus
d__Bacteria;p__Proteobacteria;c__Gammaproteobacteria;o__Steroidobacterales;f__Steroidobacteraceae;g__												d__Bacteria;p__Acidobacteriota;c__Holophagae;o__Holophagales;f__Holophagaceae;__													d__Bacteria;p__Proteobacteria;c__Gammaproteobacteria;o__Burkholderiales_597432;f__Rhodocyclaceae;__
d__Archaea;p__Halobacteriota;c__Methanosarcinia;o__Methanotrichales;f__Methanotrichaceae;g__Methanothrix_B												d__Bacteria;p__Patescibacteria;c__Dojkabacteria;o__J137;f__J137;g__J137													d__Bacteria;p__Proteobacteria;c__Gammaproteobacteria;o__Burkholderiales_597432;f__Rhodocyclaceae;g__UBA2250
d__Bacteria;p__Bacteroidota;c__Bacteroidia;o__Bacteroidales;f__VadinHA17_877549;g__												d__Bacteria;p__Acidobacteriota;c__Acidobacteriae;o__Bryobacterales;f__Bryobacteraceae;__													d__Bacteria;p__Myxococcota_A_473307;c__Myxococcia;o__Myxococcales;f__Anaeromyxobacteraceae;g__Anaeromyxobacter
d__Bacteria;p__Planctomycetota;c__Phycisphaerae;o__Tepidisphaerales;f__Tepidisphaeraceae;g__UBA2421												d__Bacteria;p__Myxococcota_A_473307;c__Polyangia_463783;o__Haliangiales_463188;f__Haliangiaceae_463188;g__Haliangium_463188													d__Bacteria;p__Desulfobacterota_G_459546;c__Desulfuromonadia;o__Geobacterales;__;__
d__Bacteria;p__Planctomycetota;c__Planctomycetia;o__Planctomycetales;f__UBA10511;g__UBA10511												d__Bacteria;p__Spirochaetota;c__Spirochaetia;o__Treponematales;f__Treponemataceae;g__Spiro-10													d__Bacteria;p__Planctomycetota;c__Planctomycetia;o__Pirellulales;__;__
d__Bacteria;p__Acidobacteriota;c__Acidobacteriae;__;__;__												d__Bacteria;p__Verrucomicrobiota;c__Verrucomicrobiae;o__Opitutales;f__Opitutaceae;g__ER46
d__Bacteria;p__Acidobacteriota;c__Acidobacteriae;o__Acidoferrales;f__UBA7541;g__Acidoferrum												d__Bacteria;p__Chloroflexota;c__Anaerolineae;o__Anaerolineales;f__EnvOPS12;g__OLB14
d__Bacteria;p__Chloroflexota;c__Ktedonobacteria;o__Ktedonobacterales;f__Ktedonobacteraceae;g__Dictyobacter
d__Bacteria;p__Verrucomicrobiota;c__Verrucomicrobiae;o__Pedosphaerales;f__Pedosphaeraceae;g__Pedosphaera
d__Bacteria;p__Chloroflexota;c__Anaerolineae;o__Anaerolineales;f__EnvOPS12;__
d__Bacteria;p__Acidobacteriota;c__Acidobacteriae;o__Acidobacteriales;f__SbA1;g__
d__Bacteria;p__Proteobacteria;c__Gammaproteobacteria;o__Burkholderiales_597439;f__Usitatibacteraceae;g__Usitatibacter
d__Bacteria;p__Desulfobacterota_G_459544;c__Syntrophia;o__Syntrophales;f__PHBD01;g__PHBD01
d__Bacteria;p__Desulfobacterota_B;c__Binatia;o__HRBIN30;f__HRBIN30;g__HRBIN30
d__Bacteria;p__Acidobacteriota;c__Acidobacteriae;o__Acidobacteriales;f__SbA1;g__Bog-209
d__Bacteria;p__Proteobacteria;c__Gammaproteobacteria;o__Burkholderiales_597433;f__SG8-39;g__SCGC-AG-212-J23
d__Bacteria;p__Proteobacteria;c__Alphaproteobacteria;o__Rhizobiales_A_504705;f__Xanthobacteraceae_503485;g__
d__Bacteria;p__Planctomycetota;c__Planctomycetia;o__Gemmatales;f__Gemmataceae;g__
d__Bacteria;p__Proteobacteria;c__Alphaproteobacteria;o__Sphingomonadales;f__Sphingomonadaceae;__
d__Bacteria;p__Acidobacteriota;c__Acidobacteriae;o__Bryobacterales;f__Bryobacteraceae;g__Palsa-187
d__Bacteria;p__Chloroflexota;c__Anaerolineae;__;__;__
d__Bacteria;p__Chloroflexota;c__Anaerolineae;o__Anaerolineales;f__UBA4823;g__UBA6092
d__Bacteria;p__Desulfobacterota_G_459544;c__Syntrophorhabdia;o__Syntrophorhabdales;f__Syntrophorhabdaceae;g__
d__Bacteria;p__Acidobacteriota;c__Vicinamibacteria;o__Vicinamibacterales;f__UBA2999;g__Gp6-AA45
d__Bacteria;p__Acidobacteriota;c__Acidobacteriae;o__Acidobacteriales;f__SbA1;g__Sulfotelmatobacter
d__Bacteria;p__Acidobacteriota;c__Acidobacteriae;o__Acidobacteriales;f__SbA1;__
d__Bacteria;p__Bacteroidota;c__UBA10030;o__UBA10030;f__UBA10030;g__
d__Bacteria;p__Proteobacteria;c__Gammaproteobacteria;o__Burkholderiales_592524;f__Burkholderiaceae_A_580492;g__Paraburkholderia_580243
d__Bacteria;p__Chloroflexota;c__Anaerolineae;o__Anaerolineales;f__UBA4823;g__UTCFX2
d__Bacteria;p__Verrucomicrobiota;c__Verrucomicrobiae;o__Chthoniobacterales;__;__
d__Bacteria;p__Proteobacteria;c__Gammaproteobacteria;o__Methylococcales;f__Methylomonadaceae;g__Methylomonas
d__Bacteria;p__Acidobacteriota;c__Thermoanaerobaculia;o__UBA5066;f__UBA5066;g__RHKY01
d__Bacteria;p__Bacteroidota;c__Bacteroidia;o__Bacteroidales;f__JAAYJT01;g__JAAYJT01
d__Bacteria;p__Acidobacteriota;c__Thermoanaerobaculia;o__UBA5066;f__Gp7-AA6;g__Gp7-AA6
d__Bacteria;p__Acidobacteriota;c__Vicinamibacteria;o__Vicinamibacterales;f__UBA8438;g__UBA8438
d__Bacteria;p__Actinobacteriota;c__Actinomycetia;o__Mycobacteriales;f__Mycobacteriaceae;g__Mycobacterium
d__Bacteria;p__Acidobacteriota;c__Acidobacteriae;o__Acidobacteriales;f__Koribacteraceae;g__Koribacter
d__Bacteria;p__Chloroflexota;c__Anaerolineae;o__CG2-30-64-16;f__CG2-30-64-16;g__CG2-30-64-16
d__Bacteria;p__;c__;o__;f__;g__
d__Bacteria;p__Dormibacterota;c__Dormibacteria;o__Dormibacterales;f__Dormibacteraceae;g__40CM-4-65-16
d__Bacteria;p__Chloroflexota;c__Anaerolineae;o__Anaerolineales;__;__
d__Bacteria;p__Proteobacteria;c__Alphaproteobacteria;o__Rhizobiales_A_504705;f__Beijerinckiaceae;__
d__Bacteria;p__Acidobacteriota;c__Acidobacteriae;o__Acidobacteriales;f__Koribacteraceae;g__Bog-257
d__Bacteria;p__Desulfobacterota_I;c__Desulfobaccia;o__Desulfobaccales;f__Desulfobaccaceae;g__Desulfobacca
d__Bacteria;p__Desulfobacterota_G_459546;c__Desulfuromonadia;o__Geobacterales;f__Geobacteraceae;g__RPRC01
d__Bacteria;p__Verrucomicrobiota;c__Verrucomicrobiae;o__Chthoniobacterales;f__Chthoniobacteraceae;__
d__Bacteria;p__Proteobacteria;c__Alphaproteobacteria;o__Caulobacterales;f__Caulobacteraceae;g__Phenylobacterium
d__Bacteria;p__Omnitrophota;c__Koll11;o__GIF10;f__UBA6249;g__GCA-002774445
d__Bacteria;p__Acidobacteriota;c__Vicinamibacteria;o__Vicinamibacterales;__;__
d__Bacteria;p__Myxococcota_A_473307;c__Polyangia_463783;o__Polyangiales;f__Polyangiaceae;g__Palsa-1150
d__Bacteria;p__Desulfobacterota_G_459546;c__Desulfuromonadia;o__Geobacterales;f__Geobacteraceae;g__Geomobilimonas
d__Bacteria;p__Proteobacteria;c__Alphaproteobacteria;o__Micropepsales;f__Micropepsaceae;g__
d__Bacteria;p__Proteobacteria;c__Alphaproteobacteria;o__Rhizobiales_A_504705;f__Beijerinckiaceae;g__Methylocystis
d__Bacteria;p__Desulfobacterota_I;c__Syntrophobacteria;o__Syntrophobacterales;f__Syntrophobacteraceae;g__SbD1
d__Bacteria;p__Nitrospirota_A_437815;c__Nitrospiria;o__Nitrospirales;f__Nitrospiraceae;g__Nitrospira_C
d__Bacteria;p__Armatimonadota;c__Chthonomonadetes;o__;f__;g__
d__Bacteria;p__Verrucomicrobiota;c__Verrucomicrobiae;o__Pedosphaerales;f__UBA8199;g__UBA6082
d__Bacteria;p__Chloroflexota;__;__;__;__
d__Bacteria;p__Chloroflexota;c__Anaerolineae;o__CG2-30-64-16;f__CG2-30-64-16;__
d__Bacteria;p__Acidobacteriota;c__Acidobacteriae;o__Bryobacterales;f__Bryobacteraceae;g__Bog-159
d__Bacteria;p__Proteobacteria;c__Alphaproteobacteria;o__Rhizobiales_A_504721;f__Hyphomicrobiaceae;g__
d__Bacteria;p__Verrucomicrobiota;c__Verrucomicrobiae;o__Opitutales;f__Opitutaceae;g__Fen-1467
d__Bacteria;p__Gemmatimonadota;c__Gemmatimonadetes;o__Gemmatimonadales;f__GWC2-71-9;g__AG41
d__Bacteria;p__Proteobacteria;c__Alphaproteobacteria;o__Acetobacterales;f__Acetobacteraceae;__
d__Bacteria;p__Planctomycetota;c__Phycisphaerae;o__Tepidisphaerales;f__Tepidisphaeraceae;g__DSYW01
d__Bacteria;p__Acidobacteriota;c__Acidobacteriae;o__Acidobacteriales;f__Gp1-AA117;g__Gp1-AA17
d__Bacteria;p__Chloroflexota;c__Anaerolineae;o__Anaerolineales;f__Anaerolineaceae_409200;g__Anaerolinea
d__Bacteria;p__Proteobacteria;c__Gammaproteobacteria;o__Burkholderiales_597433;f__SG8-39;g__VBDM01
d__Bacteria;p__Proteobacteria;c__Gammaproteobacteria;o__Methylococcales;f__Methylococcaceae;__
d__Bacteria;p__Acidobacteriota;c__Acidobacteriae;o__VXMN01;f__VXMN01;g__VXMN01
d__Bacteria;p__Verrucomicrobiota;c__Verrucomicrobiae;o__Pedosphaerales;f__UBA3939;g__UBA3939
d__Bacteria;p__Elusimicrobiota;c__Elusimicrobia_984208;o__;f__;g__
d__Bacteria;p__Myxococcota_A_473307;c__Myxococcia;o__Myxococcales;f__Myxococcaceae;__
d__Bacteria;p__Chloroflexota;c__Dehalococcoidia;o__Dehalococcoidales;f__;g__
d__Bacteria;p__Acidobacteriota;c__Acidobacteriae;o__Acidobacteriales;__;__
d__Bacteria;p__Actinobacteriota;c__Actinomycetia;o__Streptosporangiales;f__Streptosporangiaceae;g__Bog-532
d__Bacteria;p__Acidobacteriota;c__HRBIN11;o__HRBIN11;f__HRBIN11;g__HRBIN11

## Sheet: S5
Data S5. ANCOM differential abundance of microbial taxa in the rhizosphere and endosphere
	clr (+) = endosphere			TRUE = significant difference
	clr (-) = rhizosphere			FALSE = no significant difference
Taxa_ID	clr	W	Reject null hypothesis
d__Bacteria;p__Actinobacteriota;c__Actinomycetia;o__Actinomycetales;__;__	5.14145	968	TRUE
d__Bacteria;p__Acidobacteriota;c__Acidobacteriae;o__Bryobacterales;f__Bryobacteraceae;g__Palsa-187	-3.95685	965	TRUE
d__Bacteria;p__Bacteroidota;c__Bacteroidia;o__Bacteroidales;f__;g__	4.58976	963	TRUE
d__Bacteria;p__Actinobacteriota;c__Actinomycetia;o__Actinomycetales;f__Kineosporiaceae;__	4.69148	962	TRUE
d__Bacteria;p__Myxococcota_A_473307;c__;o__;f__;g__	4.11591	954	TRUE
d__Bacteria;p__Proteobacteria;c__Alphaproteobacteria;o__Rhizobiales_A_504721;f__Rhodomicrobiaceae;g__R-RK-3	4.31738	950	TRUE
d__Bacteria;p__Bacteroidota;c__Bacteroidia;o__Bacteroidales;f__GWF2-35-48;g__GWF2-35-48	4.1556	949	TRUE
d__Bacteria;p__Spirochaetota;c__Spirochaetia;o__Treponematales;f__Treponemataceae;g__Spiro-10	4.08607	949	TRUE
d__Bacteria;p__Verrucomicrobiota;c__Verrucomicrobiae;o__Pedosphaerales;f__J093;g__	-3.53845	947	TRUE
d__Bacteria;p__Myxococcota_A_473307;c__Myxococcia;o__Myxococcales;f__Anaeromyxobacteraceae;__	3.5554	939	TRUE
d__Bacteria;p__Myxococcota_A_473307;c__Myxococcia;o__Myxococcales;f__Myxococcaceae;g__	4.10582	939	TRUE
d__Bacteria;p__Acidobacteriota;c__Acidobacteriae;o__Acidobacteriales;f__Gp1-AA117;g__Gp1-AA17	-3.45652	937	TRUE
d__Bacteria;p__Proteobacteria;c__Alphaproteobacteria;o__Rhizobiales_A_504705;f__Xanthobacteraceae_503485;g__Bradyrhizobium	3.56819	935	TRUE
d__Bacteria;p__Desulfobacterota_B;c__Binatia;o__HRBIN30;f__HRBIN30;g__HRBIN30	-3.53436	934	TRUE
d__Bacteria;p__Proteobacteria;c__Alphaproteobacteria;o__Rhizobiales_A_501582;f__Ancalomicrobiaceae;g__Ancalomicrobium	3.78728	930	TRUE
d__Bacteria;p__Acidobacteriota;c__Vicinamibacteria;o__Vicinamibacterales;__;__	-3.40416	929	TRUE
d__Bacteria;p__Firmicutes_D;c__Bacilli;o__Paenibacillales;f__Paenibacillaceae_367444;g__Paenibacillus_J_366884	3.75131	928	TRUE
d__Archaea;p__Thermoproteota;c__Bathyarchaeia;o__B26-1;f__UBA233;g__PALSA-986	-3.38786	927	TRUE
d__Bacteria;p__Myxococcota_A_473307;c__Polyangia_463783;o__Palsa-1104_A;f__Fen-1088;g__Fen-1137	3.40516	925	TRUE
d__Archaea;p__Halobacteriota;c__Methanosarcinia;o__Methanotrichales;f__Methanotrichaceae;g__Methanothrix_B	-3.38214	923	TRUE
d__Bacteria;p__Desulfobacterota_G_459544;c__BSN033;o__BSN033;f__UBA1163;g__DTGX01	-3.50224	922	TRUE
d__Bacteria;p__Actinobacteriota;c__Actinomycetia;o__Mycobacteriales;f__Micromonosporaceae;__	3.92315	921	TRUE
d__Bacteria;p__Chloroflexota;c__Ktedonobacteria;o__Ktedonobacterales;f__Ktedonobacteraceae;g__Thermosporothrix	-3.3941	921	TRUE
d__Bacteria;p__Spirochaetota;c__Spirochaetia;o__Treponematales;f__;g__	3.60934	921	TRUE
d__Bacteria;p__Acidobacteriota;c__Vicinamibacteria;o__Vicinamibacterales;f__UBA2999;g__Gp6-AA45	-3.36697	920	TRUE
d__Bacteria;p__Myxococcota_A_473307;c__Myxococcia;o__Myxococcales;f__Myxococcaceae;g__WRKR01	3.69328	919	TRUE
d__Bacteria;p__Verrucomicrobiota;c__Verrucomicrobiae;o__Palsa-1439;f__Palsa-1439;g__DRVI01	-3.22527	918	TRUE
d__Bacteria;p__Bacteroidota;c__Bacteroidia;o__Bacteroidales;f__Prolixibacteraceae;g__JAAFHB01	-3.19623	917	TRUE
d__Bacteria;p__Patescibacteria;c__ABY1;o__Magasanikbacterales;f__GWA2-37-8;g__XYD2-FULL-39-9	3.46414	917	TRUE
d__Bacteria;p__Proteobacteria;c__Alphaproteobacteria;o__Acetobacterales;f__Acetobacteraceae;__	-3.24094	915	TRUE
d__Bacteria;p__Proteobacteria;c__Gammaproteobacteria;o__Diplorickettsiales;f__Diplorickettsiaceae;g__	3.89702	915	TRUE
d__Bacteria;p__Patescibacteria;c__Dojkabacteria;o__J137;f__J137;g__J137	3.22974	909	TRUE
d__Bacteria;p__Acidobacteriota;c__Acidobacteriae;o__Acidobacteriales;f__Koribacteraceae;g__Bog-257	-3.21492	904	TRUE
d__Bacteria;p__Fibrobacterota;c__Chitinivibrionia;o__Chitinivibrionales;f__Chitinispirillaceae;g__Chitinispirillum	3.31158	899	TRUE
d__Bacteria;p__Actinobacteriota;c__Aquicultoria;o__Aquicultorales;f__Aquicultoraceae;g__Aquicultor	3.25457	898	TRUE
d__Bacteria;p__Desulfobacterota_G_459544;c__SM23-61;o__SM23-61;f__SM23-61;g__SM23-61	-3.09607	895	TRUE
d__Bacteria;p__Elusimicrobiota;c__Elusimicrobia_984208;o__;f__;g__	-2.95443	895	TRUE
d__Bacteria;p__Proteobacteria;c__Gammaproteobacteria;o__Burkholderiales_597432;f__Rhodocyclaceae;g__Methyloversatilis	3.23415	892	TRUE
d__Bacteria;p__Actinobacteriota;c__Acidimicrobiia_401430;o__Acidimicrobiales;f__Ilumatobacteraceae;g__	3.21277	891	TRUE
d__Bacteria;p__Bacteroidota;c__Ignavibacteria;o__Ignavibacteriales;f__Melioribacteraceae;g__	3.00247	891	TRUE
d__Bacteria;p__Proteobacteria;c__Gammaproteobacteria;o__Burkholderiales_597432;f__Rhodocyclaceae;__	2.86997	890	TRUE
d__Bacteria;p__Desulfobacterota_I;c__Syntrophobacteria;o__Syntrophobacterales;f__Syntrophobacteraceae;__	-2.98008	888	TRUE
d__Bacteria;p__Desulfobacterota_G_459544;c__Syntrophia;o__Syntrophales;f__PHBD01;g__PHBD01	-2.98624	885	TRUE
d__Bacteria;p__Verrucomicrobiota;c__Verrucomicrobiae;o__Pedosphaerales;f__UBA8199;g__UBA8199	-2.94931	885	TRUE
d__Bacteria;p__Chloroflexota;c__Anaerolineae;o__4572-78;f__J111;g__DSQQ01	2.94118	883	TRUE
d__Bacteria;p__Acidobacteriota;c__Holophagae;o__Holophagales;f__Holophagaceae;g__Holophaga	2.93447	881	TRUE
d__Bacteria;p__Proteobacteria;c__Alphaproteobacteria;o__Micropepsales;f__Micropepsaceae;g__	-2.93726	881	TRUE
d__Bacteria;p__Acidobacteriota;c__Acidobacteriae;o__Acidobacteriales;f__SbA1;g__Sulfotelmatobacter	-2.97475	880	TRUE
d__Bacteria;p__Nitrospirota_A_437815;c__Nitrospiria;o__Nitrospirales;f__Nitrospiraceae;g__Nitrospira_C	-2.84801	878	TRUE
d__Bacteria;p__Acidobacteriota;c__Holophagae;o__Holophagales;f__Holophagaceae;__	2.76329	870	TRUE
d__Bacteria;p__Proteobacteria;c__Alphaproteobacteria;o__Rhizobiales_A_504705;f__Xanthobacteraceae_503485;g__	-3.05807	867	TRUE
d__Bacteria;p__Acidobacteriota;c__Acidobacteriae;o__Bryobacterales;f__Bryobacteraceae;g__Bog-159	-2.88247	865	TRUE
d__Bacteria;p__Chloroflexota;c__Dehalococcoidia;o__Dehalococcoidales;f__;g__	-2.69057	863	TRUE
d__Bacteria;p__Acidobacteriota;c__UBA6911;o__UBA6911;f__UBA6911;g__Gp18-AA60	-2.80138	862	TRUE
d__Bacteria;p__Gemmatimonadota;c__Gemmatimonadetes;o__Gemmatimonadales;f__GWC2-71-9;g__AG41	-2.71547	860	TRUE
d__Bacteria;p__Patescibacteria;c__Paceibacteria;o__Moranbacterales;f__UBA1568;g__UBA1568	3.12745	860	TRUE
d__Bacteria;p__Acidobacteriota;c__Holophagae;o__Holophagales;f__Holophagaceae;g__Geothrix	2.69399	859	TRUE
d__Bacteria;p__Proteobacteria;c__Gammaproteobacteria;o__Burkholderiales_592524;f__Burkholderiaceae_A_580492;g__Cupriavidus	2.56122	859	TRUE
d__Bacteria;p__Verrucomicrobiota;c__Verrucomicrobiae;o__Pedosphaerales;f__UBA3939;g__UBA3939	-2.64304	853	TRUE
d__Bacteria;p__Myxococcota_A_473307;c__Myxococcia;o__Myxococcales;f__Anaeromyxobacteraceae;g__R267	2.44995	852	TRUE
d__Bacteria;p__Proteobacteria;c__Gammaproteobacteria;o__Burkholderiales_597433;f__SG8-39;g__VBDM01	-2.64974	852	TRUE
d__Bacteria;p__Planctomycetota;c__Phycisphaerae;o__Tepidisphaerales;f__Tepidisphaeraceae;g__DSYW01	-2.67906	851	TRUE
d__Bacteria;p__Desulfobacterota_I;c__Desulfobaccia;o__Desulfobaccales;f__Desulfobaccaceae;g__Desulfobacca	-2.75192	850	TRUE
d__Bacteria;p__Methylomirabilota;c__Methylomirabilia;o__Methylomirabilales;f__2-02-FULL-66-22;g__2-02-FULL-66-22	-2.99934	849	TRUE
d__Bacteria;p__Spirochaetota;c__Spirochaetia;o__Treponematales;f__UBA8932;g__UBA2256	2.60103	849	TRUE
d__Bacteria;p__Actinobacteriota;c__Coriobacteriia;__;__;__	2.78	846	TRUE
d__Bacteria;p__Verrucomicrobiota;c__Verrucomicrobiae;o__Pedosphaerales;f__Pedosphaeraceae;g__Pedosphaera	-2.7017	846	TRUE
d__Bacteria;p__Elusimicrobiota;c__Elusimicrobia_984204;o__2-01-FULL-59-12;f__2-01-FULL-59-12;g__2-01-FULL-59-12	-2.6254	845	TRUE
d__Bacteria;p__Proteobacteria;c__Gammaproteobacteria;o__Burkholderiales_597432;f__Rhodocyclaceae;g__Accumulibacter	2.76686	844	TRUE
d__Bacteria;p__Acidobacteriota;c__Acidobacteriae;o__Bryobacterales;f__Bryobacteraceae;g__Solibacter	-2.8484	842	TRUE
d__Bacteria;p__Myxococcota_A_473307;c__Polyangia_463783;__;__;__	2.55049	842	TRUE
d__Bacteria;p__Desulfobacterota_G_459544;c__Syntrophia;o__Syntrophales;f__UBA4778;g__UBA4054	-2.68493	839	TRUE
d__Bacteria;p__Planctomycetota;c__Phycisphaerae;o__SM23-33;f__SM23-33;g__MWDR01	-2.43569	839	TRUE
d__Bacteria;p__Desulfobacterota_G_459546;c__Desulfuromonadia;__;__;__	-2.64458	838	TRUE
d__Bacteria;p__Proteobacteria;c__Gammaproteobacteria;o__Burkholderiales_597432;f__Rhodocyclaceae;g__UBA2250	2.28552	837	TRUE
d__Bacteria;p__Nitrospirota_A_437815;c__Nitrospiria;o__Nitrospirales;f__Nitrospiraceae;__	-2.47911	836	TRUE
d__Bacteria;p__WOR-3;c__WOR-3;o__UBA2258;f__UBA2258;g__	-2.61323	836	TRUE
d__Bacteria;p__Desulfobacterota_B;c__Binatia;__;__;__	-2.42596	835	TRUE
d__Bacteria;p__Acidobacteriota;c__Acidobacteriae;o__Acidoferrales;f__UBA7541;g__Acidoferrum	-2.72344	834	TRUE
d__Archaea;p__Thermoproteota;c__Nitrososphaeria_A;o__Nitrososphaerales;f__;g__	-2.44	833	TRUE
d__Bacteria;p__Planctomycetota;c__Planctomycetia;o__Gemmatales;f__Gemmataceae;g__	-2.53119	831	TRUE
d__Bacteria;p__Chloroflexota;c__Chloroflexia;o__Chloroflexales_407288;__;__	2.70129	830	TRUE
d__Bacteria;p__Patescibacteria;c__Dojkabacteria;o__GCA-002793355;f__GCA-002793355;g__GCA-002793355	2.61129	830	TRUE
d__Bacteria;p__Proteobacteria;c__Gammaproteobacteria;o__Burkholderiales_597433;f__SG8-39;g__SCGC-AG-212-J23	-2.63184	830	TRUE
d__Bacteria;p__Actinobacteriota;c__Coriobacteriia;o__OPB41;f__PHET01;g__DSSC01	2.48781	829	TRUE
d__Bacteria;p__Armatimonadota;c__Chthonomonadetes;o__;f__;g__	-2.58078	829	TRUE
d__Bacteria;p__Actinobacteriota;c__Actinomycetia;o__Actinomycetales;f__Kineosporiaceae;g__	2.76821	826	TRUE
d__Bacteria;p__Cyanobacteria;c__Vampirovibrionia;o__Gastranaerophilales;f__UBA9579;g__	2.72944	826	TRUE
d__Bacteria;p__Planctomycetota;c__Phycisphaerae;o__Tepidisphaerales;f__Tepidisphaeraceae;g__UBA2421	-2.55268	825	TRUE
d__Bacteria;p__Chloroflexota;c__Dehalococcoidia;__;__;__	-2.33509	824	TRUE
d__Bacteria;p__Chloroflexota;c__Anaerolineae;o__Aggregatilineales;f__A4b;g__	2.58624	822	TRUE
d__Bacteria;p__Desulfobacterota_B;c__Binatia;o__UBA9968;f__UBA9968;g__	-2.66287	820	TRUE
d__Bacteria;p__Spirochaetota;c__Leptospirae;o__Leptospirales;f__Leptonemataceae;g__Leptonema	2.52035	819	TRUE
d__Bacteria;p__Eisenbacteria;c__RBG-16-71-46;o__RBG-16-71-46;f__RBG-16-71-46;g__RBG-16-71-46	-2.67883	817	TRUE
d__Bacteria;p__Acidobacteriota;c__Acidobacteriae;o__Acidobacteriales;f__SbA1;g__Gp1-AA122	-2.3579	812	TRUE
d__Bacteria;p__Acidobacteriota;c__Acidobacteriae;o__UBA7540;f__UBA7540;g__Gp13-AA74	-2.28643	811	TRUE
d__Bacteria;p__Acidobacteriota;c__Acidobacteriae;o__Acidobacteriales;__;__	-2.51098	809	TRUE
d__Bacteria;p__Planctomycetota;c__Phycisphaerae;o__UBA1845;f__PWPN01;g__JAAYDF01	-2.19452	807	TRUE
d__Bacteria;p__Acidobacteriota;c__Acidobacteriae;o__Acidoferrales;f__UBA7541;__	-2.30757	805	TRUE
d__Bacteria;p__Spirochaetota;c__UBA4802;o__UBA4802;f__UBA5550;g__PGXY01	2.62263	803	TRUE
d__Bacteria;p__Proteobacteria;c__Gammaproteobacteria;o__Burkholderiales_597432;f__Rhodocyclaceae;g__Desulfobacillus	2.35863	799	TRUE
d__Bacteria;p__Proteobacteria;c__Alphaproteobacteria;o__Rhizobiales_A_504705;f__Beijerinckiaceae;g__Methylosinus	2.57147	798	TRUE
d__Bacteria;p__Desulfobacterota_G_459546;c__Desulfuromonadia;o__Desulfuromonadales;f__UBA2197;g__UBA2197	2.25036	797	TRUE
d__Bacteria;p__Firmicutes_A;c__Clostridia_258483;o__Oscillospirales;f__Oscillospiraceae_88309;__	2.52308	796	TRUE
d__Bacteria;p__Chloroflexota;c__Anaerolineae;o__Anaerolineales;f__EnvOPS12;__	-2.48621	795	TRUE
d__Bacteria;p__Chloroflexota;c__Anaerolineae;o__CG2-30-64-16;f__CG2-30-64-16;g__CG2-30-64-16	-2.40942	793	TRUE
d__Bacteria;p__Proteobacteria;c__Gammaproteobacteria;o__Burkholderiales_597437;f__Casimicrobiaceae;g__VBCG01	-2.23122	791	TRUE
d__Bacteria;p__Verrucomicrobiota;c__Verrucomicrobiae;o__Chthoniobacterales;f__Chthoniobacteraceae;__	-2.44645	788	TRUE
d__Bacteria;p__Proteobacteria;c__Gammaproteobacteria;o__Berkiellales;f__Berkiellaceae;g__Berkiella_A	2.16688	780	TRUE
d__Bacteria;p__Proteobacteria;c__Gammaproteobacteria;o__Burkholderiales_592522;f__Burkholderiaceae_A_592522;g__Curvibacter_587305	2.37164	780	TRUE
d__Bacteria;p__Planctomycetota;c__Phycisphaerae;o__Tepidisphaerales;f__Tepidisphaeraceae;g__DTNO01	-2.32249	779	TRUE
d__Bacteria;p__Krumholzibacteriota;c__Krumholzibacteria;o__LZORAL124-64-63;f__LZORAL124-64-63;g__	-2.0656	777	TRUE
d__Bacteria;p__Dormibacterota;c__Dormibacteria;o__Dormibacterales;f__Dormibacteraceae;g__40CM-4-65-16	-2.35468	776	TRUE
d__Bacteria;p__Verrucomicrobiota;c__Verrucomicrobiae;o__Opitutales;f__Opitutaceae;g__ER46	2.07322	776	TRUE
d__Bacteria;p__Eisenbacteria;c__RBG-16-71-46;o__RBG-16-71-46;f__RBG-16-71-46;g__DSQF01	-1.99827	773	TRUE
d__Bacteria;p__Planctomycetota;c__Phycisphaerae;o__UBA1845;f__PWPN01;__	-2.18431	773	TRUE
d__Bacteria;p__Desulfobacterota_B;c__Binatia;o__UTPRO1;f__DP-6;g__DP-6	-2.01955	768	TRUE
d__Bacteria;p__Cyanobacteria;c__Vampirovibrionia;o__Obscuribacterales;f__Obscuribacteraceae;g__SBAT01	-2.28058	766	TRUE
d__Bacteria;p__Chloroflexota;c__Anaerolineae;o__Anaerolineales;f__UBA4823;g__UBA6092	-2.30971	765	TRUE
d__Bacteria;p__Planctomycetota;c__Planctomycetia;o__Pirellulales;f__Thermoguttaceae;__	2.33188	765	TRUE
d__Bacteria;p__Chloroflexota;c__Anaerolineae;o__Anaerolineales;f__UBA6663;g__SpSt-583	-2.24234	764	TRUE
d__Bacteria;p__Firmicutes_D;c__Bacilli;o__RES148;f__Pasteuriaceae;g__Pasteuria	2.05435	758	TRUE
d__Bacteria;p__Bacteroidota;c__UBA10030;o__UBA10030;f__UBA10030;g__	-1.91269	757	TRUE
d__Bacteria;p__Bacteroidota;c__UBA10030;o__UBA10030;f__UBA10030;g__DTME01	-2.05544	756	TRUE
d__Bacteria;p__Cyanobacteria;c__Vampirovibrionia;o__Gastranaerophilales;f__UBA9579;g__UBA9971	2.09192	755	TRUE
d__Bacteria;p__Nitrospirota_A_437815;c__Thermodesulfovibrionia;o__Thermodesulfovibrionales;f__UBA6898;g__GW-Nitrospira-1	-1.69191	754	TRUE
d__Bacteria;p__Chlamydiota;c__Chlamydiia;o__Chlamydiales_778124;f__Parachlamydiaceae;g__Neochlamydia	2.05606	752	TRUE
d__Bacteria;p__Spirochaetota;c__Spirochaetia;o__SZUA-6;f__Bin103;g__Bin103	-2.27608	752	TRUE
d__Bacteria;p__Acidobacteriota;c__Acidobacteriae;o__Acidobacteriales;f__SbA1;g__	-2.01704	749	TRUE
d__Bacteria;p__Bacteroidota;c__Ignavibacteria;o__Ignavibacteriales;f__Melioribacteraceae;g__Fen-1258	2.21157	748	TRUE
d__Bacteria;p__Proteobacteria;c__Gammaproteobacteria;o__Burkholderiales_592522;f__Burkholderiaceae_A_592522;g__Piscinibacter	2.58831	748	TRUE
d__Bacteria;p__Chloroflexota;c__Dehalococcoidia;o__DSTF01;f__WHTK01;g__WHTK01	-2.03802	746	TRUE
d__Bacteria;p__Desulfobacterota_B;c__Binatia;o__UBA9968;f__UBA9968;g__2-12-FULL-60-19	-2.13334	745	TRUE
d__Bacteria;p__Gemmatimonadota;c__Gemmatimonadetes;o__Gemmatimonadales;f__GWC2-71-9;__	-2.02494	744	TRUE
d__Bacteria;p__Desulfobacterota_G_459546;c__Desulfuromonadia;o__Geobacterales;f__Geobacteraceae;g__Geomesophilobacter	2.04714	743	TRUE
d__Bacteria;p__Omnitrophota;c__Koll11;o__GIF10;f__UBA6249;g__GCA-002774445	-2.0913	743	TRUE
d__Bacteria;p__Planctomycetota;c__Phycisphaerae;o__Phycisphaerales;f__UBA1924;g__	-1.97863	741	TRUE
d__Bacteria;p__Verrucomicrobiota;c__Verrucomicrobiae;o__Opitutales;f__Opitutaceae;g__	2.38483	738	TRUE
d__Bacteria;p__Acidobacteriota;c__Acidobacteriae;o__Acidobacteriales;f__Koribacteraceae;g__TOLSYN	2.35354	737	TRUE
d__Bacteria;p__Cyanobacteria;c__Vampirovibrionia;o__Gastranaerophilales;f__Gastranaerophilaceae;g__UBA6984	1.87144	737	TRUE
d__Bacteria;p__Myxococcota_A_473307;c__Myxococcia;o__Myxococcales;f__Myxococcaceae;__	2.33635	734	TRUE
d__Bacteria;p__Acidobacteriota;c__Thermoanaerobaculia;o__UBA5066;f__Gp7-AA6;g__Gp7-AA6	-1.72318	733	TRUE
d__Bacteria;p__Verrucomicrobiota;c__Verrucomicrobiae;o__Pedosphaerales;f__UBA11358;g__WYBW01	-1.92981	733	TRUE
d__Bacteria;p__Proteobacteria;c__Alphaproteobacteria;__;__;__	1.76262	732	TRUE
d__Bacteria;p__Patescibacteria;c__Saccharimonadia;o__Saccharimonadales;f__UBA4665;__	2.14521	731	TRUE
d__Bacteria;p__Myxococcota_A_473307;c__UBA9160;o__UBA9160;f__;g__	-2.07761	730	TRUE
d__Bacteria;p__Proteobacteria;c__Gammaproteobacteria;o__Burkholderiales_595427;f__Burkholderiaceae_A_595427;g__	-2.34472	730	TRUE
d__Bacteria;p__Desulfobacterota_G_459544;c__Syntrophia;o__Syntrophales;f__Syntrophaceae;g__	-2.3533	729	TRUE
d__Bacteria;p__Spirochaetota;c__Leptospirae;o__Turneriellales;f__Turneriellaceae;g__Turneriella	2.34197	728	TRUE
d__Bacteria;p__Patescibacteria;c__JAEDAM01;o__BD1-5;f__UBA2023;g__GN02-873	1.89935	726	TRUE
d__Bacteria;p__Patescibacteria;c__Saccharimonadia;o__Saccharimonadales;f__AMD01;g__	2.21343	726	TRUE
d__Bacteria;p__Proteobacteria;c__Gammaproteobacteria;o__Burkholderiales_592522;f__Burkholderiaceae_A_592522;g__Ideonella_A_591966	2.188	725	TRUE
d__Bacteria;p__Cyanobacteria;c__Cyanobacteriia;o__PCC-6307;f__Cyanobiaceae;g__Cyanobium_A_31525	-1.97028	724	TRUE
d__Bacteria;p__Bacteroidota;c__Bacteroidia;o__Bacteroidales;f__F082;g__	-2.10256	723	FALSE
d__Bacteria;p__Chloroflexota;c__Chloroflexia;o__Chloroflexales_407288;f__Roseiflexaceae;g__Kouleothrix	2.29124	723	FALSE
d__Bacteria;p__Acidobacteriota;c__Acidobacteriae;o__Acidobacteriales;f__Koribacteraceae;g__Koribacter	-1.9019	721	FALSE
d__Bacteria;p__Desulfobacterota_I;c__Syntrophobacteria;o__Syntrophobacterales;f__Syntrophobacteraceae;g__SbD1	-1.96769	721	FALSE
d__Bacteria;p__Patescibacteria;c__ABY1;o__Veblenbacterales;f__UBA10138;g__UBA10138	-1.93238	721	FALSE
d__Bacteria;p__Actinobacteriota;c__Acidimicrobiia_401430;o__Acidimicrobiales;f__Microtrichaceae;g__	1.65793	719	FALSE
d__Bacteria;p__Desulfobacterota_C;c__Desulfomonilia;o__Desulfomonilales;f__Desulfomonilaceae;g__Desulfomonile	1.85145	718	FALSE
d__Bacteria;p__Proteobacteria;c__Alphaproteobacteria;o__Micavibrionales;f__UBA2020;g__UBA2020	1.95706	718	FALSE
d__Bacteria;p__Chloroflexota;c__Limnocylindria;o__;f__;g__	-2.15127	717	FALSE
d__Bacteria;p__Acidobacteriota;c__HRBIN11;o__HRBIN11;f__HRBIN11;g__HRBIN11	-1.78613	716	FALSE
d__Bacteria;p__Spirochaetota;c__Spirochaetia;o__Treponematales;f__UBA8932;g__Rectinema	1.88154	716	FALSE
d__Bacteria;p__Bacteroidota;c__Bacteroidia;o__Chitinophagales;f__Chitinophagaceae_966727;g__Lacibacter	1.96856	715	FALSE
d__Bacteria;p__Eisenbacteria;c__RBG-16-71-46;o__;f__;g__	-1.83734	715	FALSE
d__Bacteria;p__Proteobacteria;c__Alphaproteobacteria;o__Acetobacterales;f__Acetobacteraceae;g__	-1.80249	714	FALSE
d__Bacteria;p__Proteobacteria;c__Alphaproteobacteria;o__Rhizobiales_A_501582;f__Ancalomicrobiaceae;__	1.87105	714	FALSE
d__Bacteria;p__Proteobacteria;c__Alphaproteobacteria;o__Rhizobiales_A_504721;f__Hyphomicrobiaceae;g__	-1.86972	714	FALSE
d__Bacteria;p__Verrucomicrobiota;c__Verrucomicrobiae;o__Pedosphaerales;f__;g__	-1.92786	713	FALSE
d__Bacteria;p__Acidobacteriota;c__Thermoanaerobaculia;o__Thermoanaerobaculales;f__Thermoanaerobaculaceae;g__JAAYVZ01	1.87481	712	FALSE
d__Bacteria;p__Cyanobacteria;c__Cyanobacteriia;o__Cyanobacteriales;f__Nostocaceae_28012;__	-1.80351	712	FALSE
d__Bacteria;p__Proteobacteria;c__Alphaproteobacteria;o__Caulobacterales;f__Caulobacteraceae;__	-1.76671	712	FALSE
d__Bacteria;p__Proteobacteria;c__Gammaproteobacteria;o__Burkholderiales_595427;f__Burkholderiaceae_A_595427;__	-1.87003	712	FALSE
d__Bacteria;p__Patescibacteria;c__Saccharimonadia;o__Saccharimonadales;f__UBA4665;g__PMNU01	2.23533	711	FALSE
d__Bacteria;p__Patescibacteria;c__CPR2_A_11824;o__UBA1875;f__UBA1875;g__UBA7522	1.93444	710	FALSE
d__Bacteria;p__Spirochaetota;c__UBA4802;o__UBA4802;f__UBA5368;g__FW300-bin19	2.05496	710	FALSE
d__Bacteria;p__Chloroflexota;c__Ktedonobacteria;o__Ktedonobacterales;f__Ktedonobacteraceae;g__CF-113	-2.11407	709	FALSE
d__Bacteria;p__Proteobacteria;c__Alphaproteobacteria;o__Rhizobiales_A_504721;__;__	1.66341	709	FALSE
d__Bacteria;p__Acidobacteriota;c__Acidobacteriae;o__20CM-2-55-15;f__20CM-2-55-15;g__DSPE01	-1.8687	707	FALSE
d__Bacteria;p__Spirochaetota;c__GWE2-31-10;o__GWE2-31-10;f__GWE2-31-10;g__GWC1-27-15	1.7589	707	FALSE
d__Bacteria;p__Bacteroidota;c__Bacteroidia;o__Chitinophagales;f__Saprospiraceae;g__OLB9	1.70322	705	FALSE
d__Bacteria;p__Gemmatimonadota;c__Gemmatimonadetes;o__Longimicrobiales;f__RSA9;g__RSA9	-2.04194	705	FALSE
d__Bacteria;p__Myxococcota_A_473307;c__Myxococcia;o__Myxococcales;f__Anaeromyxobacteraceae;g__Anaeromyxobacter	1.57101	705	FALSE
d__Bacteria;p__Chloroflexota;c__Anaerolineae;o__Anaerolineales;f__Anaerolineaceae_409200;g__DSYU01	1.61035	704	FALSE
d__Bacteria;p__Cyanobacteria;c__Cyanobacteriia;o__Cyanobacteriales;__;__	-2.03365	704	FALSE
d__Bacteria;p__Armatimonadota;c__Fimbriimonadia;o__Fimbriimonadales;f__Fimbriimonadaceae;g__UBA6659	1.77648	703	FALSE
d__Bacteria;p__Bacteroidota;c__UBA10030;o__UBA10030;f__UBA8401;g__SpSt-333	1.75961	703	FALSE
d__Bacteria;p__Chloroflexota;c__Dehalococcoidia;o__Dehalococcoidales;f__SURF-40;g__SURF-40	-1.62197	702	FALSE
d__Bacteria;p__Proteobacteria;c__Alphaproteobacteria;o__Rhizobiales_A_504705;f__Xanthobacteraceae_503485;__	1.41609	702	FALSE
d__Bacteria;p__Patescibacteria;c__Dojkabacteria;__;__;__	1.87966	701	FALSE
d__Bacteria;p__Patescibacteria;c__Saccharimonadia;o__Saccharimonadales;__;__	1.76684	701	FALSE
d__Bacteria;p__Omnitrophota;c__Koll11;o__UBA10015;f__Kpj58rc;g__2-02-FULL-52-10	1.64177	700	FALSE
d__Bacteria;p__Actinobacteriota;c__Actinomycetia;o__Streptomycetales_400645;f__Catenulisporaceae;g__Catenulispora	2.69362	699	FALSE
d__Bacteria;p__Spirochaetota;c__Spirochaetia;o__;f__;g__	1.93574	698	FALSE
d__Bacteria;p__Desulfobacterota_G_459544;c__Syntrophorhabdia;o__Syntrophorhabdales;f__Syntrophorhabdaceae;g__	-1.80323	697	FALSE
d__Bacteria;p__Cyanobacteria;c__Cyanobacteriia;__;__;__	-2.00659	696	FALSE
d__Bacteria;p__Planctomycetota;c__Phycisphaerae;__;__;__	-1.62625	696	FALSE
d__Bacteria;p__Proteobacteria;c__Alphaproteobacteria;o__Dongiales;f__Dongiaceae;g__Hypericibacter	-1.96767	696	FALSE
d__Bacteria;p__Verrucomicrobiota;c__Verrucomicrobiae;o__Pedosphaerales;__;__	-1.6385	696	FALSE
d__Bacteria;p__Acidobacteriota;c__Mor1;o__Mor1;f__Mor1;g__Mor1	-1.59598	695	FALSE
d__Bacteria;p__Eremiobacterota;c__Eremiobacteria;o__;f__;g__	1.35765	693	FALSE
d__Bacteria;p__Proteobacteria;c__Alphaproteobacteria;o__Rhizobiales_A_504705;__;__	2.19289	693	FALSE
d__Bacteria;p__Bacteroidota;c__Bacteroidia;o__Bacteroidales;f__JAAYUG01;g__JAAYUG01	1.63803	692	FALSE
d__Bacteria;p__Firmicutes_C;c__Negativicutes;o__;f__;g__	2.22219	691	FALSE
d__Bacteria;p__Acidobacteriota;c__Aminicenantia;o__UBA2199;f__UBA2199;__	1.45365	690	FALSE
d__Bacteria;p__Spirochaetota;c__Spirochaetia;o__Treponematales;__;__	1.54929	690	FALSE
d__Bacteria;p__Patescibacteria;c__Saccharimonadia;o__Saccharimonadales;f__;g__	1.98646	689	FALSE
d__Bacteria;p__Chloroflexota;c__Anaerolineae;o__;f__;g__	-1.85406	688	FALSE
d__Bacteria;p__Patescibacteria;c__Microgenomatia;o__UBA1400;f__PJMF01;g__UBA1364	1.34888	688	FALSE
d__Bacteria;p__Planctomycetota;c__Phycisphaerae;o__UBA1845;f__Fen-1342;g__CAADGM01	-1.85054	688	FALSE
d__Bacteria;p__Proteobacteria;c__Alphaproteobacteria;o__Micropepsales;f__Micropepsaceae;g__Rhizomicrobium	1.8636	687	FALSE
d__Bacteria;p__Bacteroidota;c__Bacteroidia;o__Bacteroidales;f__Prolixibacteraceae;g__Roseimarinus	1.79394	686	FALSE
d__Bacteria;p__Actinobacteriota;c__Coriobacteriia;o__OPB41;f__UBA2279;__	1.38201	684	FALSE
d__Bacteria;p__Chloroflexota;c__Dehalococcoidia;o__Dehalococcoidales;__;__	-1.73507	684	FALSE
d__Bacteria;p__Eisenbacteria;c__RBG-16-71-46;o__SZUA-252;f__SZUA-252;g__WS-7	-1.78662	684	FALSE
d__Bacteria;p__Elusimicrobiota;__;__;__;__	1.57739	684	FALSE
d__Bacteria;p__Proteobacteria;c__Alphaproteobacteria;o__Rhizobiales_A_504705;f__Beijerinckiaceae;g__Roseiarcus	-1.94793	684	FALSE
d__Bacteria;p__Proteobacteria;c__Alphaproteobacteria;o__Sphingomonadales;f__Sphingomonadaceae;g__Sphingomonas_L_486704	2.33509	684	FALSE
d__Bacteria;p__Chloroflexota;c__Anaerolineae;o__Anaerolineales;f__Anaerolineaceae_409200;g__Leptolinea	1.63178	683	FALSE
d__Bacteria;p__Nitrospirota_A_437855;c__Leptospirillia;o__Leptospirillales;f__;g__	-1.88815	683	FALSE
d__Bacteria;p__Spirochaetota;c__GWE2-31-10;o__GWE2-31-10;f__GWE2-31-10;g__	1.51522	683	FALSE
d__Bacteria;p__Cyanobacteria;c__Vampirovibrionia;o__Gastranaerophilales;f__UBA9579;g__GWF2-37-15	1.47906	682	FALSE
d__Bacteria;p__Fibrobacterota;c__Chitinivibrionia;o__Chitinivibrionales;f__Chitinispirillaceae;g__	1.32149	682	FALSE
d__Bacteria;p__Nitrospirota_A_437815;c__Thermodesulfovibrionia;o__Thermodesulfovibrionales;f__Dissulfurispiraceae;g__MYbin3	2.3894	682	FALSE
d__Archaea;p__Halobacteriota;c__Methanomicrobia;o__Methanomicrobiales;f__Methanoregulaceae;g__Methanoregula	-2.00472	681	FALSE
d__Bacteria;p__Aureabacteria;c__SURF-26;o__SURF-26;f__SURF-26;g__SURF-26	1.29001	681	FALSE
d__Bacteria;p__Cyanobacteria;c__Cyanobacteriia;o__Elainellales;f__Elainellaceae;g__	-1.51301	679	FALSE
d__Bacteria;p__Proteobacteria;c__Alphaproteobacteria;o__Caedimonadales;f__;g__	1.31366	679	FALSE
d__Bacteria;p__Acidobacteriota;c__Acidobacteriae;o__Acidobacteriales;f__SbA1;__	-1.91801	678	FALSE
d__Bacteria;p__Verrucomicrobiota;c__Verrucomicrobiae;o__Chthoniobacterales;__;__	-1.51687	678	FALSE
d__Bacteria;p__Desulfobacterota_I;c__DSM-4660;o__Desulfatiglandales;f__Desulfatiglandaceae;g__B111-G9	-1.93671	677	FALSE
d__Bacteria;p__Sumerlaeota;c__Sumerlaeia;o__Sumerlaeales;f__Sumerlaeaceae;__	1.29321	676	FALSE
d__Bacteria;p__Verrucomicrobiota;c__Verrucomicrobiae;o__Opitutales;f__Opitutaceae;__	1.61145	675	FALSE
d__Bacteria;p__Desulfobacterota_G_459544;c__Syntrophorhabdia;o__Syntrophorhabdales;f__Syntrophorhabdaceae;g__Syntrophorhabdus	-1.79679	673	FALSE
d__Bacteria;p__Firmicutes_C;c__Negativicutes;o__Sporomusales_A_41697;f__;g__	2.1079	673	FALSE
d__Bacteria;p__Proteobacteria;c__Gammaproteobacteria;o__Burkholderiales_592522;f__Burkholderiaceae_A_592522;g__Hydrogenophaga_590439	1.6462	671	FALSE
d__Bacteria;p__Proteobacteria;c__Gammaproteobacteria;o__UBA9339;f__UBA9339;g__UBA9339	1.26196	671	FALSE
d__Bacteria;p__Nitrospirota_A_437815;c__Thermodesulfovibrionia;o__Thermodesulfovibrionales;f__SM23-35;g__0-14-3-00-41-53	-1.82455	670	FALSE
d__Bacteria;p__Actinobacteriota;c__Actinomycetia;o__Actinomycetales;f__Kineosporiaceae;g__R-H-3	1.35368	668	FALSE
d__Bacteria;p__Hydrogenedentota;c__Hydrogenedentia;o__Hydrogenedentiales;f__SLHB01;__	1.23646	667	FALSE
d__Bacteria;p__Patescibacteria;c__Saccharimonadia;o__Saccharimonadales;f__UBA1547;__	1.37397	667	FALSE
d__Bacteria;p__Bacteroidota;c__Ignavibacteria;o__Ignavibacteriales;f__Melioribacteraceae;g__DSXH01	1.21375	666	FALSE
d__Bacteria;p__Bacteroidota;c__Ignavibacteria;o__SJA-28;f__OLB5;g__OLB5	-1.64642	666	FALSE
d__Bacteria;p__Elusimicrobiota;c__Endomicrobia;o__Endomicrobiales;__;__	1.29899	666	FALSE
d__Bacteria;p__Patescibacteria;c__ABY1;o__Magasanikbacterales;f__GWA2-37-8;__	1.27669	666	FALSE
d__Bacteria;p__Myxococcota_A_473307;c__Myxococcia;o__Myxococcales;f__Vulgatibacteraceae;g__Vulgatibacter	1.26181	665	FALSE
d__Bacteria;p__Proteobacteria;c__Gammaproteobacteria;o__Acidiferrobacterales;f__Sulfurifustaceae;g__Sulfuricaulis	1.80905	663	FALSE
d__Archaea;p__Methanobacteriota_A_1229;c__Methanobacteria;o__Methanobacteriales;f__Methanobacteriaceae;g__Methanobacterium_B	1.74148	662	FALSE
d__Bacteria;p__Acidobacteriota;c__Aminicenantia;o__UBA2199;f__UBA2199;g__UBA2199	1.2646	662	FALSE
d__Bacteria;p__Chloroflexota;c__Anaerolineae;o__Aggregatilineales;f__J027;g__JAAUUD01	1.28496	662	FALSE
d__Bacteria;p__Omnitrophota;c__Koll11;o__UBA6215;f__UBA6215;g__UBA6215	-1.61037	661	FALSE
d__Bacteria;p__Firmicutes_A;c__Clostridia_258483;o__Christensenellales;f__CAG-74;g__SFMI01	1.2933	660	FALSE
d__Bacteria;p__Patescibacteria;c__ABY1;o__UBA9570;f__XYC2-FULL-38-9;g__XYC2-FULL-38-9	1.2409	660	FALSE
d__Bacteria;p__Chloroflexota;c__Anaerolineae;o__CG2-30-64-16;f__CG2-30-64-16;__	-1.61573	657	FALSE
d__Bacteria;p__Patescibacteria;c__Paceibacteria;o__UBA9983_A;f__Zambryskibacteraceae_A;g__C7867-006	1.33879	657	FALSE
d__Bacteria;p__Acidobacteriota;c__Aminicenantia;o__Aminicenantales;f__Aminicenantaceae;g__	-2.04009	656	FALSE
d__Bacteria;p__Patescibacteria;c__WWE3;o__UBA101185;f__UBA10185;__	1.50702	656	FALSE
d__Bacteria;p__Patescibacteria;c__CPR2_A_11824;o__CPR2;f__CPR2;g__UBA9978	1.36174	655	FALSE
d__Bacteria;p__Spirochaetota;c__UBA4802;o__UBA4802;f__UBA5550;g__RBG-16-49-21	1.64491	655	FALSE
d__Bacteria;p__Bacteroidota;c__Bacteroidia;o__Bacteroidales;f__VadinHA17_877549;g__LD21	-2.05217	654	FALSE
d__Bacteria;p__Chloroflexota;c__Anaerolineae;o__Anaerolineales;f__Anaerolineaceae_409200;g__UBA4782	-1.20434	653	FALSE
d__Bacteria;p__Acidobacteriota;c__Acidobacteriae;__;__;__	-1.46755	652	FALSE
d__Bacteria;p__Desulfobacterota_G_459544;c__WTBG01;o__CAIYCZ01;f__CAIYCZ01;g__DSVK01	-1.85575	651	FALSE
d__Bacteria;p__Patescibacteria;c__Paceibacteria;o__UBA6257;f__UBA9933;__	1.14923	651	FALSE
d__Bacteria;p__Acidobacteriota;c__Vicinamibacteria;o__Fen-336;f__Fen-336;g__WYBL01	1.19026	648	FALSE
d__Bacteria;p__Desulfobacterota_I;c__Syntrophobacteria;o__Syntrophobacterales;f__Syntrophobacteraceae;g__Desulfovirga	-1.66107	647	FALSE
d__Bacteria;p__Proteobacteria;c__Gammaproteobacteria;o__;f__;g__	1.15832	646	FALSE
d__Bacteria;p__Bacteroidota;c__Bacteroidia;o__Bacteroidales;f__Marinifilaceae;g__	1.22474	645	FALSE
d__Archaea;p__Thermoplasmatota;c__Thermoplasmata_1773;o__RBG-16-68-12;f__RBG-16-68-12;g__RBG-16-68-12	-2.04108	644	FALSE
d__Bacteria;p__Gemmatimonadota;c__Gemmatimonadetes;o__Gemmatimonadales;f__GWC2-71-9;g__Palsa-1233	-1.43346	642	FALSE
d__Bacteria;p__Bacteroidota;c__Bacteroidia;o__Bacteroidales;f__JAAYJT01;g__JAAYJT01	-1.44057	638	FALSE
d__Bacteria;p__Bdellovibrionota_E;c__Bdellovibrionia_A_470743;o__UBA1018;f__UBA923;g__UBA923	1.85822	637	FALSE
d__Bacteria;p__Zixibacteria;c__MSB-5A5_778960;o__JAABVY01;f__JAABVY01;g__JAABVY01	1.37069	637	FALSE
d__Bacteria;p__Patescibacteria;c__Microgenomatia;o__UBA1400;f__UBA12108;g__GWF	1.15018	634	FALSE
d__Bacteria;p__Planctomycetota;c__Phycisphaerae;o__WQYP01;f__WQYP01;g__WQYP01	-1.60637	634	FALSE
d__Bacteria;p__Actinobacteriota;c__Acidimicrobiia_401430;o__Acidimicrobiales;__;__	-1.55635	633	FALSE
d__Bacteria;p__Bacteroidota;c__Kapabacteria;o__Kapabacteriales;f__UBA2268;g__XYC2-FULL-35-21	1.47805	633	FALSE
d__Bacteria;p__Proteobacteria;c__Gammaproteobacteria;o__Burkholderiales_597441;f__SG8-41;g__UBA5216	-1.51758	633	FALSE
d__Bacteria;p__Omnitrophota;c__Koll11;o__GIF10;f__UBA6249;g__SURF-25	-1.39523	632	FALSE
d__Bacteria;p__Patescibacteria;c__JAEDAM01;o__Absconditabacterales;f__X112;g__HOT-345	1.15754	630	FALSE
d__Bacteria;p__Acidobacteriota;c__Vicinamibacteria;o__Vicinamibacterales;f__UBA2999;g__WHSN01	-1.51176	629	FALSE
d__Bacteria;p__Firmicutes_A;c__Clostridia_258483;o__Acetivibrionales;f__;g__	1.3711	629	FALSE
d__Bacteria;p__Acidobacteriota;c__Thermoanaerobaculia;o__Thermoanaerobaculales;f__Thermoanaerobaculaceae;__	1.13953	628	FALSE
d__Bacteria;p__Patescibacteria;c__Paceibacteria;o__UBA9983_A;f__UBA9973;g__UBA9973	1.59884	628	FALSE
d__Bacteria;p__Chloroflexota;c__Anaerolineae;o__UBA1429;f__UBA1429;g__SKLG01	-1.39986	627	FALSE
d__Bacteria;p__Chloroflexota;c__Dehalococcoidia;o__Dehalococcoidales;f__UBA1222;g__WRNP01	-1.41998	622	FALSE
d__Bacteria;p__Patescibacteria;c__Microgenomatia;o__UBA1400;f__UBA12028;g__UBA12472	1.12915	622	FALSE
d__Bacteria;p__Verrucomicrobiota;c__Verrucomicrobiae;o__Opitutales;f__Opitutaceae;g__Fen-1467	-1.4904	622	FALSE
d__Bacteria;p__Chloroflexota;c__Ktedonobacteria;o__Ktedonobacterales;f__Ktedonobacteraceae;g__CF-154	-1.59131	620	FALSE
d__Bacteria;p__Desulfobacterota_I;c__RBG-13-43-22;o__RBG-13-43-22;f__RBG-13-43-22;g__RBG-13-43-22	-1.24445	618	FALSE
d__Bacteria;p__Acidobacteriota;c__Vicinamibacteria;o__Vicinamibacterales;f__UBA2999;g__	-1.50887	617	FALSE
d__Bacteria;p__Patescibacteria;c__Microgenomatia;o__GWA2-44-7;f__UBA8517;g__RBG-13-46-13	-1.47331	614	FALSE
d__Bacteria;p__Proteobacteria;c__Gammaproteobacteria;o__Burkholderiales_592522;f__Burkholderiaceae_A_592522;__	1.56992	613	FALSE
d__Archaea;p__Methanobacteriota_A_1229;c__Methanobacteria;o__Methanobacteriales;f__Methanobacteriaceae;g__Methanobacterium_A_1053	1.2019	612	FALSE
d__Bacteria;p__Actinobacteriota;c__Acidimicrobiia_401430;o__IMCC26256;f__PALSA-555;g__SHUY01	-1.32413	612	FALSE
d__Bacteria;p__Planctomycetota;c__Phycisphaerae;o__UBA1845;f__PWPN01;g__JAAXZI01	-1.42485	611	FALSE
d__Bacteria;p__Spirochaetota;c__Spirochaetia;__;__;__	-1.41105	611	FALSE
d__Bacteria;p__Dormibacterota;c__Dormibacteria;o__Dormibacterales;f__Dormibacteraceae;__	-1.23725	610	FALSE
d__Bacteria;p__Bdellovibrionota_E;c__Bdellovibrionia_A_470743;o__UBA1018;f__UBA1018;g__GWA1-52-35	1.56936	609	FALSE
d__Bacteria;p__Chloroflexota;c__Anaerolineae;o__Thermoflexales_409218;f__J036;g__JAAFGM01	-1.21658	609	FALSE
d__Bacteria;p__Proteobacteria;c__Alphaproteobacteria;o__Rhodospirillales_505895;f__Magnetospirillaceae;g__Telmatospirillum	1.64926	609	FALSE
d__Bacteria;p__Margulisbacteria;c__Termititenacia;o__Termititenacales;f__Termititenacaceae;g__Termititenax	1.42281	606	FALSE
d__Bacteria;p__Planctomycetota;c__Phycisphaerae;o__UBA1845;f__Fen-1342;__	-1.39017	605	FALSE
d__Bacteria;p__Proteobacteria;c__Alphaproteobacteria;o__Azospirillales_507929;f__Azospirillaceae_507917;g__Azospirillum	1.72465	604	FALSE
d__Bacteria;p__Acidobacteriota;c__Vicinamibacteria;o__Vicinamibacterales;f__UBA2999;__	-1.55908	603	FALSE
d__Bacteria;p__Gemmatimonadota;c__Gemmatimonadetes;o__Gemmatimonadales;f__Gemmatimonadaceae;g__UBA4720	-1.76486	603	FALSE
d__Bacteria;p__Chloroflexota;c__Ktedonobacteria;o__Ktedonobacterales;f__Ktedonobacteraceae;g__Tengunoibacter	2.40705	602	FALSE
d__Bacteria;p__Bacteroidota;c__UBA10030;o__UBA10030;f__SZUA-254;g__	-1.11641	600	FALSE
d__Bacteria;p__Actinobacteriota;c__Thermoleophilia;o__Solirubrobacterales;f__Solirubrobacteraceae_405343;__	-1.22866	599	FALSE
d__Bacteria;p__Patescibacteria;c__Microgenomatia;o__UBA1400;f__MFAQ01;g__UBA2277	1.39966	599	FALSE
d__Bacteria;p__Planctomycetota;c__Planctomycetia;o__Pirellulales;f__Thermoguttaceae;g__	1.31327	599	FALSE
d__Bacteria;p__Desulfobacterota_I;c__Desulfovibrionia;o__Desulfovibrionales;f__Desulfovibrionaceae;__	1.53494	598	FALSE
d__Bacteria;p__Patescibacteria;c__Microgenomatia;o__GWA2-44-7;f__UBA8517;g__	-1.36778	598	FALSE
d__Bacteria;p__Acidobacteriota;c__Thermoanaerobaculia;o__UBA5066;f__;g__	-1.32841	596	FALSE
d__Bacteria;p__Chloroflexota;c__Anaerolineae;o__Anaerolineales;f__EnvOPS12;g__UBA877	-1.48586	593	FALSE
d__Bacteria;p__Desulfobacterota_B;c__Binatia;o__Binatales;f__Binataceae;g__DTIX01	-1.60835	591	FALSE
d__Bacteria;p__Firmicutes_A;c__Clostridia_258483;o__Peptostreptococcales;__;__	1.18785	591	FALSE
d__Bacteria;p__Planctomycetota;c__Planctomycetia;o__Gemmatales;f__Gemmataceae;__	-1.18392	590	FALSE
d__Bacteria;p__Proteobacteria;c__Alphaproteobacteria;o__Rhizobiales_A_504721;f__Hyphomicrobiaceae;g__Hyphomicrobium_A	1.42117	589	FALSE
d__Bacteria;p__Proteobacteria;c__Gammaproteobacteria;o__Burkholderiales_592522;f__Burkholderiaceae_A_592522;g__Azohydromonas	-1.29258	589	FALSE
d__Bacteria;p__Chloroflexota;c__Dehalococcoidia;o__Dehalococcoidales;f__UBA2162;g__MGML01	-1.0332	588	FALSE
d__Bacteria;p__Myxococcota_A_473307;c__Polyangia_463783;o__Polyangiales;f__Sandaracinaceae;g__Sandaracinus	0.977158	587	FALSE
d__Bacteria;p__Proteobacteria;c__Gammaproteobacteria;o__Steroidobacterales;f__Steroidobacteraceae;__	-1.67397	587	FALSE
d__Bacteria;p__Acidobacteriota;c__Acidobacteriae;o__Acidobacteriales;f__SbA1;g__Bog-209	-1.43631	586	FALSE
d__Bacteria;p__Acidobacteriota;c__Acidobacteriae;o__UBA7540;f__UBA7540;__	-1.77711	586	FALSE
d__Bacteria;p__Planctomycetota;c__Brocadiae;o__Brocadiales;f__;g__	-1.39804	584	FALSE
d__Bacteria;p__Armatimonadota;c__Armatimonadia;o__Armatimonadales;f__Capsulimonadaceae;g__Capsulimonas	1.31791	583	FALSE
d__Bacteria;p__Planctomycetota;c__Planctomycetia;o__Planctomycetales;f__UBA10511;g__UBA10511	-1.06299	582	FALSE
d__Bacteria;p__Proteobacteria;c__Gammaproteobacteria;o__Burkholderiales_597441;f__SHXO01;g__SHXO01	-1.2134	578	FALSE
d__Bacteria;p__Planctomycetota;c__Planctomycetia;o__Pirellulales;f__Lacipirellulaceae;g__	-1.24382	577	FALSE
d__Bacteria;p__Patescibacteria;c__ABY1;o__Magasanikbacterales;__;__	1.40369	576	FALSE
d__Bacteria;p__Chloroflexota;c__Anaerolineae;o__CG2-30-64-16;f__CG2-30-64-16;g__MWBF01	1.07446	575	FALSE
d__Bacteria;p__Patescibacteria;c__Microgenomatia;o__UBA1400;f__PJMF01;g__1-14-0-10-56-10	1.16482	575	FALSE
d__Bacteria;p__Acidobacteriota;c__Acidobacteriae;o__Acidobacteriales;f__Acidobacteriaceae;__	1.74715	573	FALSE
d__Bacteria;p__Desulfobacterota_E;c__MBNT15;o__MBNT15;f__MBNT15;g__CG2-30-66-27	-1.36028	573	FALSE
d__Bacteria;p__Zixibacteria;c__MSB-5A5_778960;o__GN15;f__PGXB01;g__	-1.218	573	FALSE
d__Bacteria;p__Proteobacteria;c__Gammaproteobacteria;o__DSM-16500;f__DSM-16500;g__Aquicella_A	1.32334	572	FALSE
d__Bacteria;p__Desulfobacterota_G_459544;c__Syntrophia;o__Syntrophales;f__Syntrophaceae;g__Syntrophus	-1.60019	570	FALSE
d__Bacteria;p__Eisenbacteria;c__;o__;f__;g__	-1.0124	570	FALSE
d__Bacteria;p__Chloroflexota;c__Dehalococcoidia;o__;f__;g__	1.59463	569	FALSE
d__Bacteria;p__Dependentiae;c__Babeliae;o__Babeliales;f__Vermiphilaceae;g__GWF2-30-66	1.10069	569	FALSE
d__Archaea;p__Halobacteriota;c__Methanocellia;o__Methanocellales;f__Methanocellaceae;g__Methanocella_A	-1.24807	568	FALSE
d__Bacteria;p__Gemmatimonadota;c__Gemmatimonadetes;o__Gemmatimonadales;f__Gemmatimonadaceae;g__	-1.27506	565	FALSE
d__Bacteria;p__Proteobacteria;c__Alphaproteobacteria;o__Rhizobiales_A_504705;f__Beijerinckiaceae;g__Methylocystis	1.24989	565	FALSE
d__Bacteria;p__Actinobacteriota;c__Actinomycetia;o__Streptosporangiales;f__Streptosporangiaceae;g__Bog-532	-1.30477	564	FALSE
d__Bacteria;p__Acidobacteriota;c__Acidobacteriae;o__Bryobacterales;f__Bryobacteraceae;g__KBS-96	-1.19824	561	FALSE
d__Bacteria;p__Chlamydiota;c__Chlamydiia;o__Chlamydiales_778124;__;__	1.10276	560	FALSE
d__Bacteria;p__Chloroflexota;c__Ktedonobacteria;o__Ktedonobacterales;f__Ktedonobacteraceae;g__UBA11361	-1.39161	558	FALSE
d__Bacteria;p__Patescibacteria;c__WWE3;o__UBA101185;f__UBA10185;g__2-02-FULL-38-14	1.44397	558	FALSE
d__Bacteria;p__Bacteroidota;c__Bacteroidia;o__Sphingobacteriales;f__Sphingobacteriaceae;__	1.04924	557	FALSE
d__Bacteria;p__Verrucomicrobiota;c__Verrucomicrobiae;o__Opitutales;f__Opitutaceae;g__EW11	1.57949	557	FALSE
d__Bacteria;p__Methylomirabilota;c__Methylomirabilia;o__Rokubacteriales;f__CSP1-6;g__UBA12499	-1.64754	556	FALSE
d__Bacteria;p__Planctomycetota;c__Planctomycetia;o__Gemmatales;f__;g__	-1.14157	555	FALSE
d__Archaea;p__Halobacteriota;c__Methanomicrobia;o__Methanomicrobiales;f__Methanoregulaceae;__	-1.21026	554	FALSE
d__Bacteria;p__Bdellovibrionota_E;c__Bdellovibrionia_A_473294;o__Bdellovibrionales;f__Bdellovibrionaceae;g__Ga0074137	-0.985268	554	FALSE
d__Bacteria;p__Chloroflexota;c__Anaerolineae;o__Aggregatilineales;__;__	1.14434	554	FALSE
d__Bacteria;p__Gemmatimonadota;c__Gemmatimonadetes;o__Gemmatimonadales;f__GWC2-71-9;g__AG29	-1.18991	552	FALSE
d__Bacteria;p__Acidobacteriota;c__Aminicenantia;o__Aminicenantales;__;__	-1.78193	550	FALSE
d__Bacteria;p__Acidobacteriota;c__UBA4820;o__UBA4820;f__DSQY01;g__DSQY01	1.27719	550	FALSE
d__Bacteria;p__Chloroflexota;c__Anaerolineae;o__Anaerolineales;f__EnvOPS12;g__	1.42245	550	FALSE
d__Bacteria;p__Nitrospirota_A_437815;c__Nitrospiria;o__Nitrospirales;f__Nitrospiraceae;g__Nitrospira_F_437423	-1.04853	549	FALSE
d__Bacteria;p__Verrucomicrobiota;c__Verrucomicrobiae;o__Pedosphaerales;f__UBA8199;g__UBA6082	-1.15667	547	FALSE
d__Bacteria;p__Acidobacteriota;__;__;__;__	-1.26487	545	FALSE
d__Bacteria;p__Patescibacteria;c__Dojkabacteria;o__SC72;f__SC72;g__	1.39594	545	FALSE
d__Bacteria;p__Bacteroidota;c__Bacteroidia;o__Bacteroidales;f__VadinHA17_877549;g__	-0.914111	542	FALSE
d__Bacteria;p__Bacteroidota;c__Ignavibacteria;o__Ignavibacteriales;f__Ignavibacteriaceae_785640;g__	-1.27154	542	FALSE
d__Bacteria;p__Patescibacteria;c__Paceibacteria;o__UBA6257;f__;g__	1.09221	541	FALSE
d__Bacteria;p__Proteobacteria;c__Gammaproteobacteria;o__Burkholderiales_597433;f__SG8-39;__	-1.48736	540	FALSE
d__Bacteria;p__Proteobacteria;c__Alphaproteobacteria;o__Azospirillales_507929;f__Azospirillaceae_507917;__	-1.06137	539	FALSE
d__Archaea;p__Halobacteriota;c__Methanomicrobia;o__Methanomicrobiales;f__Methanomicrobiaceae;g__	-1.31644	537	FALSE
d__Bacteria;p__Chloroflexota;c__Ktedonobacteria;o__Ktedonobacterales;f__Ktedonobacteraceae;g__Dictyobacter	1.32512	537	FALSE
d__Bacteria;p__Desulfobacterota_I;c__Desulfovibrionia;o__Desulfovibrionales;f__Desulfovibrionaceae;g__Aminidesulfovibrio	1.23673	537	FALSE
d__Bacteria;p__Cyanobacteria;c__Cyanobacteriia;o__Cyanobacteriales;f__Microcystaceae_A_24131;g__Rippkaea	-1.11727	536	FALSE
d__Bacteria;p__Acidobacteriota;c__Acidobacteriae;o__UBA7540;f__UBA7540;g__CADDZC01	-1.4528	535	FALSE
d__Bacteria;p__Bacteroidota;c__Ignavibacteria;o__SJA-28;f__B-1AR;g__OLB4	1.1915	535	FALSE
d__Bacteria;p__Bacteroidota;c__Ignavibacteria;o__SJA-28;f__OLB5;g__	-1.14663	534	FALSE
d__Bacteria;p__Patescibacteria;c__Microgenomatia;o__Levybacterales;f__UBA12049;__	0.989106	534	FALSE
d__Bacteria;p__Cloacimonadota;c__Cloacimonadia;o__Cloacimonadales;f__Cloacimonadaceae;g__	-0.902759	533	FALSE
d__Bacteria;p__Bacteroidota;c__UBA10030;o__UBA10030;f__UBA10030;__	1.33409	531	FALSE
d__Bacteria;p__Planctomycetota;c__Planctomycetia;o__Pirellulales;__;__	0.827016	531	FALSE
d__Bacteria;p__Gemmatimonadota;c__Gemmatimonadetes;o__Gemmatimonadales;f__GWC2-71-9;g__JABFSM01	-1.1769	529	FALSE
d__Bacteria;p__Bdellovibrionota_E;c__Bdellovibrionia_A_473294;o__Bdellovibrionales;__;__	-0.740388	525	FALSE
d__Bacteria;p__Patescibacteria;c__ABY1;o__SG8-24;f__2-12-FULL-60-25;g__2-12-FULL-60-25	0.99209	525	FALSE
d__Bacteria;p__Patescibacteria;c__Paceibacteria;o__UBA6257;f__2-01-FULL-56-20;g__SURF-56	-1.34456	524	FALSE
d__Bacteria;p__Planctomycetota;c__Phycisphaerae;o__UBA1845;f__Fen-1342;g__JAAYXS01	-0.836139	522	FALSE
d__Bacteria;p__Planctomycetota;c__Planctomycetia;o__Gemmatales;f__Gemmataceae;g__Zavarzinella	-1.09488	521	FALSE
d__Bacteria;p__Planctomycetota;c__Planctomycetia;o__Isosphaerales;f__Isosphaeraceae;__	-2.12152	521	FALSE
d__Bacteria;p__Verrucomicrobiota;c__Verrucomicrobiae;o__Chthoniobacterales;f__UBA10450;g__Udaeobacter	1.11827	521	FALSE
d__Bacteria;p__Planctomycetota;c__Planctomycetia;o__Pirellulales;f__Thermoguttaceae;g__SKOZ01	1.11869	520	FALSE
d__Bacteria;p__Proteobacteria;c__Gammaproteobacteria;o__Burkholderiales_592522;f__Burkholderiaceae_A_592522;g__Pelomonas	1.95265	518	FALSE
d__Bacteria;p__Bdellovibrionota_E;c__Oligoflexia;o__Oligoflexales;f__Oligoflexaceae;g__Oligoflexus	-0.624519	513	FALSE
d__Bacteria;p__Myxococcota_A_473307;c__WYAZ01;o__WYAZ01;f__WYAZ01;g__WYAZ01	-0.835744	512	FALSE
d__Bacteria;p__Proteobacteria;c__Gammaproteobacteria;o__Burkholderiales_597441;f__Gallionellaceae;g__Sideroxydans	-1.28425	511	FALSE
d__Bacteria;p__Proteobacteria;c__Gammaproteobacteria;o__Steroidobacterales;f__Steroidobacteraceae;g__	-1.12618	511	FALSE
d__Bacteria;p__Verrucomicrobiota;c__Verrucomicrobiae;o__Methylacidiphilales;f__UBA3015;g__UBA3015	1.20363	510	FALSE
d__Archaea;p__Thermoplasmatota;c__Thermoplasmata_1773;o__RBG-16-68-12;__;__	-1.24783	507	FALSE
d__Bacteria;p__Gemmatimonadota;c__Gemmatimonadetes;o__Gemmatimonadales;f__Gemmatimonadaceae;g__AG11	-1.02075	507	FALSE
d__Bacteria;p__Proteobacteria;c__Gammaproteobacteria;o__Burkholderiales_592524;f__Burkholderiaceae_A_574870;g__Undibacterium_570144	0.95698	507	FALSE
d__Bacteria;p__Dependentiae;c__Babeliae;o__Babeliales;f__RVW-14;g__CAIKAH01	0.958726	506	FALSE
d__Bacteria;p__Firmicutes_B_370518;c__;o__;f__;g__	1.41724	503	FALSE
d__Bacteria;p__Planctomycetota;c__Phycisphaerae;o__Tepidisphaerales;f__Tepidisphaeraceae;g__Tepidisphaera	0.778547	502	FALSE
d__Bacteria;p__Latescibacterota;c__Latescibacteria;o__Latescibacterales;f__Latescibacteraceae;g__Latescibacter	-0.748852	501	FALSE
d__Bacteria;p__Proteobacteria;c__Alphaproteobacteria;o__Rhizobiales_A_504721;f__Rhodomicrobiaceae;g__Rhodomicrobium	1.27557	501	FALSE
d__Bacteria;p__Actinobacteriota;c__Actinomycetia;o__Sporichthyales;f__Sporichthyaceae;g__Longivirga	1.0326	498	FALSE
d__Bacteria;p__Actinobacteriota;c__Actinomycetia;o__Streptosporangiales;f__Streptosporangiaceae;g__Actinoallomurus	1.00785	498	FALSE
d__Bacteria;p__Patescibacteria;c__Paceibacteria;o__Moranbacterales;f__GWC2-37-73;g__UBA1362	1.37901	498	FALSE
d__Bacteria;p__Desulfobacterota_G_459546;c__Desulfuromonadia;o__Geobacterales;f__Geobacteraceae;g__Geobacter	-1.09657	497	FALSE
d__Archaea;p__Nanoarchaeota;c__Nanoarchaeia;o__Woesearchaeales_579;f__SM23-78;g__SM23-78	0.802148	496	FALSE
d__Bacteria;p__Patescibacteria;c__ABY1;o__SBBC01_9512;f__CAIJZX01;g__DSNS01	-1.19839	496	FALSE
d__Bacteria;p__Proteobacteria;c__Alphaproteobacteria;o__Micropepsales;f__;g__	-1.10684	496	FALSE
d__Bacteria;p__Acidobacteriota;c__Acidobacteriae;o__Acidobacteriales;f__Koribacteraceae;__	-0.82487	495	FALSE
d__Bacteria;p__Acidobacteriota;c__Vicinamibacteria;o__Vicinamibacterales;f__UBA8438;g__UBA8438	-0.801617	495	FALSE
d__Bacteria;p__Cyanobacteria;c__Cyanobacteriia;o__Pseudanabaenales;f__Pseudanabaenaceae;g__PCC-6802	-0.804995	495	FALSE
d__Bacteria;p__Patescibacteria;c__UBA1384;o__UBA12157_A;f__UBA12157;g__GWE1-39-12	0.766796	495	FALSE
d__Bacteria;p__Planctomycetota;c__UBA8108;o__UBA1146;f__;g__	-0.89695	495	FALSE
d__Bacteria;p__Bacteroidota;c__Bacteroidia;o__Bacteroidales;f__Prolixibacteraceae;g__	1.43158	494	FALSE
d__Bacteria;p__Nitrospirota_A_437815;c__Thermodesulfovibrionia;o__SZUA-242;f__SZUA-242;g__SZUA-242	0.758743	494	FALSE
d__Bacteria;p__Spirochaetota;c__UBA4802;o__UBA4802;f__UBA5550;g__	0.902542	491	FALSE
d__Archaea;p__Halobacteriota;c__Methanomicrobia;o__Methanomicrobiales;f__Methanospirillaceae;g__Methanospirillum	0.866703	490	FALSE
d__Bacteria;__;__;__;__;__	-0.500981	490	FALSE
d__Bacteria;p__Bacteroidota;c__Bacteroidia;o__AKYH767-A;f__2013-40CM-41-45;g__QQVM01	-0.880509	490	FALSE
d__Bacteria;p__Myxococcota_A_473307;c__Polyangia_463783;o__Polyangiales;f__SG8-38;g__	0.759156	488	FALSE
d__Bacteria;p__Desulfobacterota_I;c__Desulfobacteria;o__Desulfobacterales;f__UBA2174_A_457545;g__SpSt-501	-0.992164	486	FALSE
d__Bacteria;p__Spirochaetota;c__Spirochaetia;o__Treponematales;f__UBA8932;__	1.65117	486	FALSE
d__Bacteria;p__Planctomycetota;c__Planctomycetia;o__Gemmatales;f__Gemmataceae;g__Gemmata	-1.06428	485	FALSE
d__Bacteria;p__Proteobacteria;c__Alphaproteobacteria;o__Rhizobiales_A_501582;f__Pleomorphomonadaceae;g__Pleomorphomonas	1.32558	483	FALSE
d__Bacteria;p__Desulfobacterota_G_459546;c__Desulfuromonadia;o__Geobacterales;f__Geobacteraceae;g__Geoanaerobacter	1.45879	481	FALSE
d__Bacteria;p__Planctomycetota;c__Planctomycetia;o__Pirellulales;f__Pirellulaceae;g__Anammoximicrobium	-1.57057	481	FALSE
d__Bacteria;p__Chloroflexota;c__Limnocylindria;o__Limnocylindrales;f__CSP1-4;g__GWC2-73-18	0.629169	480	FALSE
d__Bacteria;p__Patescibacteria;c__Saccharimonadia;o__UBA4664;__;__	-0.744559	479	FALSE
d__Archaea;p__Thermoproteota;c__Bathyarchaeia;o__TCS64;f__TCS64;g__GCA-2726865	-0.905899	477	FALSE
d__Bacteria;p__Actinobacteriota;c__Thermoleophilia;o__Solirubrobacterales;f__Solirubrobacteraceae_405343;g__Palsa-513	-0.992458	477	FALSE
d__Bacteria;p__Spirochaetota;c__Spirochaetia;o__Treponematales;f__Termitinemataceae;g__Treponema_G_985946	1.51643	477	FALSE
d__Bacteria;p__Nitrospirota_A_437815;c__Thermodesulfovibrionia;o__Thermodesulfovibrionales;f__BMS3Bbin05;g__BMS3Bbin05	-0.808557	475	FALSE
d__Bacteria;p__Nitrospirota_A_437815;c__Thermodesulfovibrionia;o__Thermodesulfovibrionales;f__UBA1546;g__UBA1546	-0.8709	475	FALSE
d__Bacteria;p__Armatimonadota;c__Chthonomonadetes;o__Chthonomonadales;f__CAJBBX01;g__DSOM01	-0.663301	472	FALSE
d__Bacteria;p__Myxococcota_A_473307;c__Polyangia_463783;o__Polyangiales;f__SG8-38;__	1.22441	470	FALSE
d__Bacteria;p__Firmicutes_D;c__Bacilli;o__Acholeplasmatales;f__Acholeplasmataceae;g__Phytoplasma	1.41418	469	FALSE
d__Bacteria;p__Actinobacteriota;c__Actinomycetia;o__Sporichthyales;f__Sporichthyaceae;__	1.13628	467	FALSE
d__Bacteria;p__Desulfobacterota_I;c__Desulfovibrionia;o__Desulfovibrionales;f__Desulfovibrionaceae;g__Fundidesulfovibrio	1.62595	467	FALSE
d__Bacteria;p__Gemmatimonadota;c__Gemmatimonadetes;o__Gemmatimonadales;__;__	-0.910024	467	FALSE
d__Bacteria;p__Acidobacteriota;c__Acidobacteriae;o__Acidobacteriales;f__Acidobacteriaceae;g__Terracidiphilus_417258	-1.25045	463	FALSE
d__Bacteria;p__Cyanobacteria;c__Cyanobacteriia;o__Leptolyngbyales;f__Leptolyngbyaceae;__	-0.896826	463	FALSE
d__Bacteria;p__Desulfobacterota_C;c__Deferrisomatia;o__Deferrisomatales;f__BM512;g__	1.2567	463	FALSE
d__Bacteria;p__Planctomycetota;c__Planctomycetia;o__Pirellulales;f__Pirellulaceae;g__Anatilimnocola	-0.769975	462	FALSE
d__Bacteria;p__Chloroflexota;c__Dehalococcoidia;o__FW602-bin16;f__FW602-bin16;g__FW602-bin16	1.03474	461	FALSE
d__Bacteria;p__WOR-3;c__WOR-3;o__UBA2258;f__UBA2258;__	-0.943179	460	FALSE
d__Bacteria;p__Cyanobacteria;c__Vampirovibrionia;o__Gastranaerophilales;f__;g__	0.665985	459	FALSE
d__Bacteria;p__Firmicutes_D;c__Bacilli;__;__;__	0.721796	458	FALSE
d__Bacteria;p__Proteobacteria;c__Gammaproteobacteria;o__Burkholderiales_592522;f__Burkholderiaceae_A_592522;g__Ramlibacter_588642	-0.948318	457	FALSE
d__Bacteria;p__Verrucomicrobiota;c__Verrucomicrobiae;o__Chthoniobacterales;f__UBA10450;__	-0.837091	457	FALSE
d__Bacteria;p__Omnitrophota;c__Omnitrophia;o__Omnitrophales;f__UBA2337;g__	-0.670611	456	FALSE
d__Bacteria;p__Patescibacteria;c__Paceibacteria;o__UBA9983_A;f__UBA5272;g__UBA11704	1.30602	454	FALSE
d__Bacteria;p__Acidobacteriota;c__Acidobacteriae;o__Acidobacteriales;f__;g__	-0.549766	452	FALSE
d__Bacteria;p__Chloroflexota;c__Anaerolineae;o__Anaerolineales;f__Anaerolineaceae_409200;g__Bellilinea	-1.10171	451	FALSE
d__Bacteria;p__Cyanobacteria;c__Vampirovibrionia;o__Gastranaerophilales;f__UBA9579;__	0.782073	448	FALSE
d__Bacteria;p__Omnitrophota;c__Omnitrophia;o__Omnitrophales;f__UBA2337;g__XYB12-FULL-50-7	-1.03362	448	FALSE
d__Bacteria;p__Patescibacteria;c__Microgenomatia;o__GWA2-44-7;f__UBA8517;__	-0.529323	448	FALSE
d__Bacteria;p__Proteobacteria;c__Gammaproteobacteria;o__Burkholderiales_592524;__;__	1.39426	448	FALSE
d__Bacteria;p__Desulfobacterota_G_459546;c__Desulfuromonadia;o__Geobacterales;__;__	0.626036	447	FALSE
d__Bacteria;p__Firmicutes_A;c__Clostridia_258483;o__Clostridiales;f__Clostridiaceae_222000;g__Clostridium_AM	-1.0439	447	FALSE
d__Bacteria;p__Patescibacteria;c__ABY1;o__SG8-24;f__SG8-24;__	-0.900979	446	FALSE
d__Bacteria;p__Patescibacteria;c__Paceibacteria;o__UBA9983_A;f__;g__	-0.820032	445	FALSE
d__Bacteria;p__Actinobacteriota;c__Actinomycetia;o__Actinomycetales;f__Micrococcaceae;g__Sinomonas	0.541225	442	FALSE
d__Bacteria;p__Bacteroidota;c__Bacteroidia;o__AKYH767;f__Palsa-948;g__Palsa-948	-0.606792	442	FALSE
d__Bacteria;p__Chloroflexota;c__Anaerolineae;o__Anaerolineales;f__Anaerolineaceae_409200;g__Anaerolinea	-0.478431	442	FALSE
d__Bacteria;p__Chloroflexota;c__Anaerolineae;o__UBA4142;f__UBA4142;g__UBA4142	-0.284773	442	FALSE
d__Bacteria;p__Proteobacteria;c__Gammaproteobacteria;o__Xanthomonadales_613067;f__Rhodanobacteraceae_613067;g__Rudaea	-1.02533	442	FALSE
d__Bacteria;p__Bacteroidota;c__Bacteroidia;o__Bacteroidales;f__Tenuifilaceae;g__	1.04872	440	FALSE
d__Bacteria;p__Chloroflexota;__;__;__;__	0.542116	440	FALSE
d__Bacteria;p__Patescibacteria;c__Paceibacteria;o__UBA9983_A;f__UBA9973;__	0.412694	440	FALSE
d__Bacteria;p__Bacteroidota;c__Bacteroidia;o__Bacteroidales;f__UBA12481;g__UBA12481	0.546695	439	FALSE
d__Bacteria;p__Desulfobacterota_D;c__UBA1144;o__UBA2774;f__CSP1-2;g__CSP1-2	-1.01332	439	FALSE
d__Bacteria;p__Proteobacteria;c__Alphaproteobacteria;o__Caulobacterales;f__Caulobacteraceae;g__Asticcacaulis	1.39288	438	FALSE
d__Bacteria;p__Dependentiae;c__Babeliae;o__Babeliales;f__Chromulinavoraceae;g__Chromulinavorax	0.81344	436	FALSE
d__Archaea;p__Thermoplasmatota;c__E2;o__DHVEG-1;f__DHVEG-1;g__SM1-50	-0.778128	434	FALSE
d__Bacteria;p__Bdellovibrionota_E;c__Bdellovibrionia_A_473294;o__Bdellovibrionales;f__Bdellovibrionaceae;g__	0.93519	434	FALSE
d__Bacteria;p__Patescibacteria;c__Paceibacteria;o__UBA6257;f__2-01-FULL-56-20;g__LiPW-15	-0.784407	433	FALSE
d__Archaea;p__Thermoplasmatota;c__Thermoplasmata_1773;o__Methanomassiliicoccales;f__UBA472;g__FEN-33	-1.10178	432	FALSE
d__Bacteria;p__Bacteroidota;c__Bacteroidia;o__Bacteroidales;f__Prolixibacteraceae;__	1.30525	431	FALSE
d__Bacteria;p__Chloroflexota;c__Anaerolineae;o__Anaerolineales;f__EnvOPS12;g__OLB14	0.671212	431	FALSE
d__Bacteria;p__Hydrogenedentota;c__Hydrogenedentia;o__Hydrogenedentiales;f__SLHB01;g__SKRY01	0.420515	431	FALSE
d__Bacteria;p__Krumholzibacteriota;c__Krumholzibacteria;o__LZORAL124-64-63;f__LZORAL124-64-63;g__LZORAL124-64-63	-0.574185	431	FALSE
d__Bacteria;p__Patescibacteria;c__Paceibacteria;o__UBA9983_A;f__UBA6899;__	0.304909	431	FALSE
d__Bacteria;p__Patescibacteria;c__Paceibacteria;o__UBA9983_A;f__UBA9973;g__UBA8515	1.01849	431	FALSE
d__Bacteria;p__Planctomycetota;c__Planctomycetia;o__Pirellulales;f__Lacipirellulaceae;__	0.500946	431	FALSE
d__Bacteria;p__Actinobacteriota;c__Actinomycetia;o__Streptosporangiales;f__Streptosporangiaceae;g__Trebonia	0.951864	430	FALSE
d__Bacteria;p__Patescibacteria;c__Paceibacteria;o__UBA6257;f__GWB1-50-10;g__LiPW-41	1.11938	429	FALSE
d__Bacteria;p__Patescibacteria;c__Saccharimonadia;o__Saccharimonadales;f__UBA1020;g__UBA1020	1.3328	429	FALSE
d__Bacteria;p__Actinobacteriota;c__Actinomycetia;o__Streptomycetales_400645;f__Streptomycetaceae_400641;g__Streptomyces_G_399870	1.41419	428	FALSE
d__Bacteria;p__Proteobacteria;c__Gammaproteobacteria;o__Burkholderiales_595425;f__Burkholderiaceae_A_595425;g__SCN-69-89	-0.738353	428	FALSE
d__Bacteria;p__Proteobacteria;c__Gammaproteobacteria;o__Burkholderiales_595427;f__Burkholderiaceae_A_595427;g__DSNY01	-1.0323	428	FALSE
d__Archaea;p__Halobacteriota;c__Methanomicrobia;o__Methanomicrobiales;f__Methanoregulaceae;g__Methanolinea_A	-0.970474	427	FALSE
d__Bacteria;p__Actinobacteriota;c__Acidimicrobiia_401430;o__Acidimicrobiales;f__RAAP-2;__	0.688585	427	FALSE
d__Bacteria;p__Omnitrophota;c__Koll11;o__2-02-FULL-51-18;f__2-02-FULL-51-18;g__20-14-0-80-50-8	-0.389996	427	FALSE
d__Bacteria;p__Proteobacteria;c__Gammaproteobacteria;o__Burkholderiales_592524;f__Burkholderiaceae_A_580492;g__Ralstonia	1.78448	426	FALSE
d__Bacteria;p__Acidobacteriota;c__Vicinamibacteria;o__Vicinamibacterales;f__;g__	0.25356	425	FALSE
d__Bacteria;p__Desulfobacterota_I;c__Desulfobulbia;o__Desulfobulbales;__;__	0.508284	425	FALSE
d__Bacteria;p__Nitrospirota_A_437815;c__Thermodesulfovibrionia;o__Thermodesulfovibrionales;f__Dissulfurispiraceae;g__	-1.48116	424	FALSE
d__Bacteria;p__Zixibacteria;c__MSB-5A5_778959;o__UM-FILTER-46-8;f__UM-FILTER-46-8;g__UM-FILTER-46-8	-1.01351	424	FALSE
d__Archaea;p__Thermoproteota;c__Bathyarchaeia;o__B26-1;__;__	0.298422	423	FALSE
d__Bacteria;p__Actinobacteriota;c__Thermoleophilia;o__Miltoncostaeales;f__Miltoncostaeaceae;g__Miltoncostaea	0.198195	423	FALSE
d__Bacteria;p__Bdellovibrionota_E;c__O2-12-FULL-43-9;o__2-02-FULL-40-11;f__2-02-FULL-40-11;g__2-02-FULL-38-15-A	0.32961	423	FALSE
d__Bacteria;p__Chloroflexota;c__Dehalococcoidia;o__Tepidiformales;f__Tepidiformaceae;g__Tepidiforma	0.0940782	423	FALSE
d__Bacteria;p__Omnitrophota;c__Omnitrophia;o__Omnitrophales;f__;g__	0.0699093	423	FALSE
d__Bacteria;p__Patescibacteria;c__ABY1;o__UBA1558;f__GWA2-36-10;g__UM-FILTER-36-13	0.223002	423	FALSE
d__Bacteria;p__Acidobacteriota;c__Acidobacteriae;o__Bryobacterales;f__Bryobacteraceae;g__Bryobacter	0.326376	422	FALSE
d__Bacteria;p__Bacteroidota;c__SZUA-365;o__SZUA-365;f__SZUA-365;g__BM516	-0.891241	422	FALSE
d__Bacteria;p__Cyanobacteria;c__Cyanobacteriia;o__PCC-6307;__;__	-0.998258	422	FALSE
d__Bacteria;p__Desulfobacterota_G_459544;c__WTBG01;o__;f__;g__	-0.758886	422	FALSE
d__Bacteria;p__Patescibacteria;c__WWE3;o__UBA101185;f__UBA10185;g__GWB1-41-6	0.275618	422	FALSE
d__Bacteria;p__Planctomycetota;c__Phycisphaerae;o__Phycisphaerales;f__UBA1924;g__CAADGN01	-0.0344988	422	FALSE
d__Bacteria;p__Chloroflexota;c__Anaerolineae;o__Anaerolineales;f__UBA4823;g__NAK19	0.233503	421	FALSE
d__Bacteria;p__Firmicutes_A;c__Clostridia_258483;o__Clostridiales;f__Clostridiaceae_222000;g__Clostridium_AN	0.560657	421	FALSE
d__Bacteria;p__Verrucomicrobiota;c__Verrucomicrobiae;o__Opitutales;f__Opitutaceae;g__Alterococcus	0.320905	421	FALSE
d__Bacteria;p__Chloroflexota;c__Anaerolineae;o__Caldilineales;f__Caldilineaceae;__	0.33401	420	FALSE
d__Bacteria;p__Chloroflexota;c__Dehalococcoidia;o__Dehalococcoidales;f__Dehalococcoidaceae;g__Dehalogenimonas	-0.376357	419	FALSE
d__Bacteria;p__Patescibacteria;c__Paceibacteria;o__Moranbacterales;f__GWC2-37-73;g__SZUA-486	0.625585	419	FALSE
d__Bacteria;p__Proteobacteria;c__Gammaproteobacteria;o__Nevskiales;f__Nevskiaceae;g__	0.246892	419	FALSE
d__Bacteria;p__Nitrospirota_A_437815;c__Thermodesulfovibrionia;o__Thermodesulfovibrionales;__;__	-0.64928	418	FALSE
d__Bacteria;p__Planctomycetota;c__B15-G4;o__B15-G4;f__B15-G4;g__B15-G4	0.30596	418	FALSE
d__Bacteria;p__Planctomycetota;c__Phycisphaerae;o__UBA1845;__;__	-0.480439	418	FALSE
d__Bacteria;p__Acidobacteriota;c__Blastocatellia;o__UBA7656;f__UBA7656;g__QHVH01	0.318262	417	FALSE
d__Bacteria;p__Acidobacteriota;c__Thermoanaerobaculia;o__Thermoanaerobaculales;f__Thermoanaerobaculaceae;g__Thermoanaerobaculum	0.376631	417	FALSE
d__Bacteria;p__Armatimonadota;c__CAIYQO01;o__WVXJ01;f__DTIZ01;g__DTIZ01	-0.806586	417	FALSE
d__Bacteria;p__Bacteroidota;c__Bacteroidia;o__CAILMK01;f__JAAYUY01;g__JAAYUY01	0.27571	417	FALSE
d__Bacteria;p__Bacteroidota;c__UBA10030;o__UBA10030;f__UBA6906;g__CAADGV01	0.327039	417	FALSE
d__Bacteria;p__Proteobacteria;c__Alphaproteobacteria;o__Sphingomonadales;f__Sphingomonadaceae;__	1.60208	417	FALSE
d__Bacteria;p__Bacteroidota;c__Bacteroidia;o__AKYH767;f__2-12-FULL-35-15;g__2-12-FULL-35-15	0.918093	416	FALSE
d__Bacteria;p__Desulfobacterota_G_459544;c__Syntrophia;o__Syntrophales;__;__	0.298137	416	FALSE
d__Archaea;p__Nanoarchaeota;c__Nanoarchaeia;o__Woesearchaeales_468;f__ARS49;g__DSQK01	-0.357665	415	FALSE
d__Bacteria;p__Methylomirabilota;c__;o__;f__;g__	-0.25684	415	FALSE
d__Bacteria;p__Patescibacteria;c__JAEDAM01;o__BD1-5;f__UBA2023;__	0.49037	415	FALSE
d__Bacteria;p__Patescibacteria;c__Paceibacteria;o__UBA6257;f__HR35;g__LCBW01	0.0955617	415	FALSE
d__Bacteria;p__Planctomycetota;c__Planctomycetia;o__Planctomycetales;f__Planctomycetaceae;g__DSVQ01	0.323665	415	FALSE
d__Archaea;p__Halobacteriota;c__Methanosarcinia;o__Methanosarcinales_A_2632;f__Methanoperedenaceae;g__Methanoperedens_A	0.309226	414	FALSE
d__Archaea;p__Micrarchaeota;c__Micrarchaeia;o__Anstonellales;f__Bilamarchaeaceae;g__Bilamarchaeum	0.326309	414	FALSE
d__Bacteria;p__Actinobacteriota;c__Acidimicrobiia_401430;o__Acidimicrobiales;f__Ilumatobacteraceae;g__F1-60-MAGs027	-0.748463	414	FALSE
d__Bacteria;p__Bacteroidota;c__Bacteroidia;o__Cytophagales;f__Thermonemataceae_910791;g__	-0.457939	414	FALSE
d__Bacteria;p__Bdellovibrionota_C;c__UBA2361;o__UBA2361;f__RFPC01;g__RFPC01	0.114899	414	FALSE
d__Bacteria;p__Elusimicrobiota;c__Endomicrobia;o__Endomicrobiales;f__XYA2-FULL-47-53;g__XYA2-FULL-47-53	-0.556186	414	FALSE
d__Bacteria;p__Omnitrophota;c__Koll11;__;__;__	0.292997	414	FALSE
d__Bacteria;p__Patescibacteria;c__Paceibacteria;o__2-02-FULL-40-12;f__IGHO2-01-FULL-4-A;g__1-14-0-10-36-16	0.380968	414	FALSE
d__Bacteria;p__Proteobacteria;c__Gammaproteobacteria;o__Burkholderiales_597439;f__Usitatibacteraceae;__	-0.336082	414	FALSE
d__Bacteria;p__Proteobacteria;c__Gammaproteobacteria;o__Burkholderiales_597441;f__Nitrosomonadaceae;g__	0.312644	414	FALSE
d__Archaea;p__Micrarchaeota;c__Micrarchaeia;o__Norongarragalinales;f__Norongarragalinaceae;g__UBA95	0.176322	413	FALSE
d__Archaea;p__Thermoproteota;c__Nitrososphaeria_A;o__Nitrososphaerales;f__Nitrosopumilaceae;g__Nitrosotalea	-0.321787	413	FALSE
d__Bacteria;p__Patescibacteria;c__Paceibacteria;o__UBA9983_A;f__Zambryskibacteraceae_A;g__UBA910	0.0345871	413	FALSE
d__Bacteria;p__Proteobacteria;c__Gammaproteobacteria;o__Burkholderiales_597441;f__Chromobacteriaceae;g__Vogesella	0.41447	413	FALSE
d__Bacteria;p__Bacteroidota;c__Kapabacteria;o__OLB7;f__OLB7;g__OLB7	0.0599047	412	FALSE
d__Bacteria;p__Omnitrophota;c__Koll11;o__GIF10;f__UBA6249;__	-0.394522	412	FALSE
d__Bacteria;p__Patescibacteria;c__Paceibacteria;o__UBA9983_A;f__UBA918;g__HO2-49-34	-0.428554	412	FALSE
d__Bacteria;p__Patescibacteria;c__WWE3;o__UBA101185;f__UBA10185;g__JAAZNV01	0.211431	412	FALSE
d__Bacteria;p__Proteobacteria;c__Gammaproteobacteria;__;__;__	-0.0252569	412	FALSE
d__Bacteria;p__Chloroflexota;c__Chloroflexia;o__Thermomicrobiales;f__Thermomicrobiaceae;g__Sphaerobacter	0.34922	411	FALSE
d__Bacteria;p__Myxococcota_A_473307;c__Polyangia_463783;o__Polyangiales;f__Polyangiaceae;g__Palsa-1150	0.866436	411	FALSE
d__Bacteria;p__Patescibacteria;c__ABY1;o__UBA1558;f__GWA2-36-10;g__BM519	0.251843	411	FALSE
d__Bacteria;p__Patescibacteria;c__Doudnabacteria;o__UBA920;f__2-01-FULL-50-11;g__1-14-0-10-41-10	0.185408	411	FALSE
d__Bacteria;p__Planctomycetota;c__Planctomycetia;o__Planctomycetales;f__Planctomycetaceae;__	0.301813	411	FALSE
d__Bacteria;p__Proteobacteria;c__Gammaproteobacteria;o__Acidiferrobacterales;f__Sulfurifustaceae;__	0.242506	411	FALSE
d__Archaea;p__Thermoproteota;c__Methanomethylicia;o__Methanomethylicales;f__Methanomethylicaceae;g__Methanomethylicus	0.0878802	410	FALSE
d__Bacteria;p__Acidobacteriota;c__Acidobacteriae;o__Bryobacterales;f__Bryobacteraceae;__	0.440997	410	FALSE
d__Bacteria;p__Chloroflexota;c__Dehalococcoidia;o__SM23-28-2;f__RBG-16-64-32;g__CF-163	0.105754	410	FALSE
d__Bacteria;p__Eisenbacteria;c__RBG-16-71-46;o__RBG-16-71-46;f__RBG-16-71-46;__	-0.527938	410	FALSE
d__Bacteria;p__Nitrospirota_A_437815;c__Nitrospiria;o__Nitrospirales;f__Nitrospiraceae;g__40CM-3-62-11	0.163407	410	FALSE
d__Bacteria;p__Proteobacteria;c__Alphaproteobacteria;o__Rhizobiales_A_504705;f__Xanthobacteraceae_503485;g__FEB-22	0.189503	410	FALSE
d__Bacteria;p__Proteobacteria;c__Gammaproteobacteria;o__Pseudomonadales_660879;f__Moraxellaceae;g__Alkanindiges	0.375254	410	FALSE
d__Bacteria;p__;c__;o__;f__;g__	0.961672	409	FALSE
d__Bacteria;p__Actinobacteriota;c__Acidimicrobiia_401430;o__Acidimicrobiales;f__Acidimicrobiaceae_401414;g__Aciditerrimonas	0.161252	409	FALSE
d__Bacteria;p__Margulisbacteria;c__WOR-1;o__O2-12-FULL-45-9;f__XYB2-FULL-48-7;g__SpSt-849	-0.456237	409	FALSE
d__Bacteria;p__Proteobacteria;c__Gammaproteobacteria;o__Methylococcales;f__Methylomonadaceae;__	-0.737361	409	FALSE
d__Archaea;p__Halobacteriota;c__Methanomicrobia;o__Methanomicrobiales;f__Methanoregulaceae;g__Methanolinea_B_1964	0.111401	408	FALSE
d__Bacteria;p__Bdellovibrionota_E;c__Bdellovibrionia_A_473294;o__Bdellovibrionales;f__;g__	0.21715	408	FALSE
d__Bacteria;p__Chloroflexota;c__Limnocylindria;o__QHBO01;f__QHBO01;g__CF-167	0.135269	408	FALSE
d__Bacteria;p__Omnitrophota;c__Koll11;o__UBA10015;f__Kpj58rc;g__UBA12451	0.0322947	408	FALSE
d__Bacteria;p__Omnitrophota;c__Omnitrophia;o__Omnitrophales;f__UBA2337;__	0.256222	408	FALSE
d__Archaea;p__Halobacteriota;c__Methanosarcinia;o__Methanosarcinales_A_2632;f__Methanosarcinaceae;g__Methanosarcina_2619	-1.13903	407	FALSE
d__Bacteria;p__Acidobacteriota;c__Thermoanaerobaculia;o__UBA5066;f__UBA5066;g__RHKY01	-0.276743	407	FALSE
d__Bacteria;p__Bdellovibrionota_E;c__Bdellovibrionia_A_473294;o__Bdellovibrionales;f__SG-bin7;g__SG-bin7	-0.494208	407	FALSE
d__Bacteria;p__Elusimicrobiota;c__Elusimicrobia_984208;o__UBA1565;f__;g__	0.214945	407	FALSE
d__Bacteria;p__Patescibacteria;c__Gracilibacteria_12420;o__UBA1369;f__UBA1369;g__UBA1369	0.369137	407	FALSE
d__Bacteria;p__Patescibacteria;c__WWE3;o__9FT-COMBO-53-11;f__9FT-COMBO-53-11;g__9FT-COMBO-53-11	0.265297	407	FALSE
d__Archaea;p__Thermoproteota;c__Bathyarchaeia;o__B26-1;f__UBA233;g__DSLH01	0.217457	406	FALSE
d__Bacteria;p__Actinobacteriota;c__Thermoleophilia;o__Gaiellales;__;__	0.197252	406	FALSE
d__Bacteria;p__Bacteroidota;__;__;__;__	0.334737	406	FALSE
d__Bacteria;p__Bacteroidota;c__;o__;f__;g__	0.0437708	406	FALSE
d__Bacteria;p__Chlamydiota;c__Chlamydiia;__;__;__	-0.404701	406	FALSE
d__Bacteria;p__Patescibacteria;c__ABY1;o__BM507;f__UBA12075;g__XYA2-FULL-47-19	0.392174	406	FALSE
d__Bacteria;p__Patescibacteria;c__CPR3;o__CPR3;f__GCA-002780085;g__GCA-002780085	0.0110838	406	FALSE
d__Bacteria;p__Planctomycetota;c__Phycisphaerae;o__Phycisphaerales;__;__	0.021041	406	FALSE
d__Archaea;p__Thermoproteota;__;__;__;__	0.13732	405	FALSE
d__Bacteria;p__Chloroflexota;c__Anaerolineae;o__Anaerolineales;f__UBA4823;g__UTCFX2	-0.128842	405	FALSE
d__Bacteria;p__Gemmatimonadota;c__Gemmatimonadetes;o__Gemmatimonadales;f__GWC2-71-9;g__HRBIN33	-0.524338	405	FALSE
d__Bacteria;p__Proteobacteria;c__Alphaproteobacteria;o__Acetobacterales;f__Acetobacteraceae;g__Roseomonas_B	0.0365888	405	FALSE
d__Bacteria;p__Proteobacteria;c__Alphaproteobacteria;o__Rhizobiales_A_504705;f__Xanthobacteraceae_503485;g__VAZQ01	0.0769456	405	FALSE
d__Bacteria;p__Proteobacteria;c__Gammaproteobacteria;o__VBWC01;f__VBWC01;g__VBWC01	0.0368641	405	FALSE
d__Bacteria;p__Proteobacteria;c__Gammaproteobacteria;o__Xanthomonadales_616009;f__Xanthomonadaceae_616009;g__Arenimonas_613591	-0.0608195	405	FALSE
d__Bacteria;p__Verrucomicrobiota;c__Verrucomicrobiae;o__Chthoniobacterales;f__UBA10450;g__CADDYX01	0.243579	405	FALSE
d__Bacteria;p__Chloroflexota;c__Dehalococcoidia;o__UBA2979;f__UBA2979;g__SURF-43	0.229399	404	FALSE
d__Bacteria;p__Gemmatimonadota;c__Gemmatimonadetes;o__Gemmatimonadales;f__Gemmatimonadaceae;g__JAABRT01	-0.848682	404	FALSE
d__Bacteria;p__Myxococcota_A_437813;c__Polyangia_437813;o__Haliangiales_437813;f__Haliangiaceae_437813;g__	0.715407	404	FALSE
d__Bacteria;p__Bacteroidota;c__Kapabacteria;o__;f__;g__	-0.135577	403	FALSE
d__Bacteria;p__Desulfobacterota_I;__;__;__;__	0.104887	403	FALSE
d__Bacteria;p__Nitrospirota_A_437815;c__Nitrospiria;o__SBBL01;f__SCUR01;g__Manganitrophus	-0.557651	403	FALSE
d__Bacteria;p__Patescibacteria;c__Doudnabacteria;o__UBA920;f__2-01-FULL-46-14;g__2-01-FULL-46-14	-0.327014	403	FALSE
d__Bacteria;p__Patescibacteria;c__Paceibacteria;o__2-02-FULL-40-12;f__GWA2-44-9;g__UBA12115	0.222538	403	FALSE
d__Bacteria;p__Patescibacteria;c__Paceibacteria;o__UBA6257;__;__	0.0378574	403	FALSE
d__Bacteria;p__Planctomycetota;c__DG-23;o__SLPQ01;f__SLPQ01;g__SLPQ01	0.171028	403	FALSE
d__Bacteria;p__Acidobacteriota;c__Acidobacteriae;o__UBA7540;f__UBA7540;g__SCRD01	0.209976	402	FALSE
d__Bacteria;p__Acidobacteriota;c__Mor1;o__Gp22-AA2;f__AA152;g__AA152	-0.422034	402	FALSE
d__Bacteria;p__Acidobacteriota;c__Thermoanaerobaculia;o__UBA5704;f__UBA5704;g__JACTMI01	0.332683	402	FALSE
d__Bacteria;p__Desulfobacterota_I;c__Syntrophobacteria;o__Syntrophobacterales;f__Syntrophobacteraceae;g__Syntrophobacter_452395	-0.660414	402	FALSE
d__Bacteria;p__Patescibacteria;c__ABY1;o__2-01-FULL-39-33;f__2-01-FULL-39-33;g__CAISTG01	0.339567	402	FALSE
d__Bacteria;p__Planctomycetota;c__Phycisphaerae;o__UBA1845;f__UTPLA1;__	-0.366147	402	FALSE
d__Bacteria;p__Bacteroidota;c__UBA10030;o__UBA10030;f__UBA10030;g__2-02-FULL-55-14	0.00387084	401	FALSE
d__Bacteria;p__Chloroflexota;c__Anaerolineae;o__Anaerolineales;f__UBA4823;g__DSTM01	-0.65789	401	FALSE
d__Bacteria;p__Proteobacteria;c__Gammaproteobacteria;o__Burkholderiales_597441;f__Gallionellaceae;__	-0.446501	401	FALSE
d__Bacteria;p__Acidobacteriota;c__Acidobacteriae;o__Acidoferrales;f__UBA7541;g__Palsa-295	-0.0895839	400	FALSE
d__Bacteria;p__Actinobacteriota;c__Acidimicrobiia_401430;o__Acidimicrobiales;f__AC-14;g__AC-14	-0.13997	400	FALSE
d__Bacteria;p__Patescibacteria;c__ABY1;o__SBBC01_9511;f__PEXW01;g__PEXW01	0.153564	400	FALSE
d__Bacteria;p__Patescibacteria;c__Paceibacteria;o__Paceibacterales;f__RBG-13-42-11_7276;g__RBG-13-42-11	0.298787	400	FALSE
d__Bacteria;p__CSP1-3;c__CSP1-3;o__CSP1-3;f__NP-7;g__NP-7	0.296964	399	FALSE
d__Bacteria;p__Desulfobacterota_B;c__Binatia;o__Bin18;f__;g__	0.180049	399	FALSE
d__Bacteria;p__Firmicutes_A;c__Clostridia_258483;o__Acetivibrionales;f__DSM-8532;g__Thermoclostridium_A	-0.0156399	399	FALSE
d__Bacteria;p__Patescibacteria;c__ABY1;o__SG8-24;f__2-12-FULL-60-25;g__SZUA-46	-0.505125	399	FALSE
d__Bacteria;p__Patescibacteria;c__Saccharimonadia;o__Saccharimonadales;f__UBA1547;g__2011-GWC2-44-17	0.351982	399	FALSE
d__Bacteria;p__Planctomycetota;c__Phycisphaerae;o__SM23-33;f__SM23-33;__	0.0196547	399	FALSE
d__Bacteria;p__Proteobacteria;c__Alphaproteobacteria;o__Rhizobiales_A_504705;f__Beijerinckiaceae;g__Rhodoblastus	-0.424023	399	FALSE
d__Bacteria;p__Chloroflexota;c__Anaerolineae;o__Ardenticatenales;f__Ardenticatenaceae;g__Ardenticatena	0.0999557	398	FALSE
d__Bacteria;p__Chloroflexota;c__Chloroflexia;o__Chloroflexales_407288;f__Roseiflexaceae;__	0.21453	398	FALSE
d__Bacteria;p__Chloroflexota;c__Dehalococcoidia;o__SZUA-161;f__SZUA-161;g__SZUA-161	0.206617	398	FALSE
d__Bacteria;p__Cyanobacteria;c__Cyanobacteriia;o__GCF-001939115;f__GCF-001939115;g__GCF-001939115	-0.217686	398	FALSE
d__Bacteria;p__Cyanobacteria;c__Cyanobacteriia;o__Synechococcales_30472;f__Pseudoanabaenaceae;g__Pantanalinema	0.202694	398	FALSE
d__Bacteria;p__Elusimicrobiota;c__;o__;f__;g__	0.0475208	398	FALSE
d__Bacteria;p__Patescibacteria;c__ABY1;o__GWA2-46-9;f__GWA2-46-9;g__1-14-0-10-48-11	0.269068	398	FALSE
d__Bacteria;p__Patescibacteria;c__ABY1;o__SG8-24;f__2-12-FULL-57-11;__	0.277167	398	FALSE
d__Bacteria;p__Planctomycetota;c__PUPC01;o__DSUN01;f__DSUN01;g__DSUN01	-0.60731	398	FALSE
d__Bacteria;p__SZUA-79;c__SZUA-79;o__Acidulodesulfobacterales;f__;g__	-0.504374	398	FALSE
d__Archaea;p__Thermoplasmatota;__;__;__;__	-0.512191	397	FALSE
d__Bacteria;p__Gemmatimonadota;c__Gemmatimonadetes;o__Gemmatimonadales;f__Gemmatimonadaceae;__	-0.815269	397	FALSE
d__Bacteria;p__Patescibacteria;c__Paceibacteria;o__Portnoybacterales;f__GWB1-42-6;g__CG1-02-40-82	-0.0373981	397	FALSE
d__Bacteria;p__Proteobacteria;c__Alphaproteobacteria;o__Micropepsales;f__Micropepsaceae;__	-0.210276	397	FALSE
d__Bacteria;p__Verrucomicrobiota;c__Lentisphaeria;o__Victivallales;f__GWF2-50-93;g__GWF2-50-93	0.20903	397	FALSE
d__Bacteria;p__Acidobacteriota;c__Thermoanaerobaculia;o__UBA2201;f__UBA2201;g__UBA2201	-0.133984	396	FALSE
d__Bacteria;p__Bacteroidota;c__Bacteroidia;o__Bacteroidales;f__Paludibacteraceae;g__Microbacter	0.378261	396	FALSE
d__Bacteria;p__Bacteroidota;c__Bacteroidia;o__Chitinophagales;f__Chitinophagaceae_966727;g__Puia	0.376455	396	FALSE
d__Bacteria;p__Desulfobacterota_G_459544;c__Syntrophia;o__Syntrophales;f__Smithellaceae;g__Smithella_445304	-0.570574	396	FALSE
d__Bacteria;p__Proteobacteria;c__Gammaproteobacteria;o__Xanthomonadales_616009;f__Xanthomonadaceae_616009;__	0.219994	396	FALSE
d__Archaea;p__Thermoproteota;c__Nitrososphaeria_A;o__Conexivisphaerales_5188;f__DTJL01;g__DTJL01	-0.102782	395	FALSE
d__Bacteria;p__Acidobacteriota;c__Blastocatellia;o__;f__;g__	0.107403	395	FALSE
d__Bacteria;p__Armatimonadota;c__Chthonomonadetes;o__Chthonomonadales;f__Chthonomonadaceae;g__Chthonomonas	0.252464	395	FALSE
d__Bacteria;p__Patescibacteria;c__Paceibacteria;o__UBA9983_A;f__UBA6899;g__	0.316243	395	FALSE
d__Bacteria;p__Planctomycetota;c__Phycisphaerae;o__UBA1845;f__Fen-1342;g__	0.16589	395	FALSE
d__Bacteria;p__Acidobacteriota;c__Acidobacteriae;o__2-12-FULL-54-10;f__2-12-FULL-54-10;g__SHUM01	0.230262	394	FALSE
d__Bacteria;p__Actinobacteriota;c__UBA4738_401450;o__UBA4738;f__HRBIN12;g__AC-51	-0.0137724	394	FALSE
d__Bacteria;p__Bacteroidota;c__Bacteroidia;o__AKYH767;f__B-17BO;g__UBA2475	-0.705682	394	FALSE
d__Bacteria;p__Bacteroidota;c__Bacteroidia;o__Bacteroidales;f__VadinHA17_877549;g__DUOU01	-0.043523	394	FALSE
d__Bacteria;p__Firestonebacteria;c__D2-FULL-39-29;o__D2-FULL-39-29;f__D2-FULL-39-29;g__D2-FULL-39-29	0.100059	394	FALSE
d__Bacteria;p__Myxococcota_A_473307;c__Polyangia_463783;o__Haliangiales_463188;f__Haliangiaceae_463188;g__Haliangium_463188	0.646021	394	FALSE
d__Bacteria;p__Myxococcota_A_473307;c__UBA9160;o__SZUA-336;f__SZUA-336;g__SMWZ01	-0.00378574	394	FALSE
d__Bacteria;p__Patescibacteria;c__Paceibacteria;o__UBA6257;f__2-01-FULL-56-20;g__	0.264366	394	FALSE
d__Bacteria;p__Patescibacteria;c__Paceibacteria;o__UBA9936;f__UBA9936;g__UBA9936	0.0928439	394	FALSE
d__Bacteria;p__Planctomycetota;c__Phycisphaerae;o__UBA1845;f__UTPLA1;g__UTPLA1	-0.277744	394	FALSE
d__Archaea;p__Thermoplasmatota;c__Thermoplasmata_1773;o__Methanomassiliicoccales;f__Methanomassiliicoccaceae;g__UBA6	0.215047	393	FALSE
d__Bacteria;p__Chloroflexota;c__Anaerolineae;__;__;__	-0.0409445	393	FALSE
d__Bacteria;p__Verrucomicrobiota;c__Verrucomicrobiae;o__Pedosphaerales;f__DSYF01;g__DSYF01	-0.346233	393	FALSE
d__Bacteria;p__Bacteroidota;c__Bacteroidia;o__Chitinophagales;f__Chitinophagaceae_929731;g__Nemorincola	0.0968658	392	FALSE
d__Bacteria;p__Bacteroidota;c__Bacteroidia;o__Chitinophagales;f__Chitinophagaceae_966727;g__Flavisolibacter_B	-0.245103	392	FALSE
d__Bacteria;p__Chloroflexota;c__Dehalococcoidia;o__Dehalococcoidales;f__UBA1222;g__WREQ01	-0.0432958	392	FALSE
d__Bacteria;p__Cyanobacteria;c__Cyanobacteriia;o__Cyanobacteriales;f__Microcystaceae_A_24114;g__Gloeothece	-0.290977	392	FALSE
d__Bacteria;p__Cyanobacteria;c__Cyanobacteriia;o__PCC-6307;f__Cyanobiaceae;__	0.178607	392	FALSE
d__Bacteria;p__Myxococcota_A_473307;c__Polyangia_463783;o__HGW-17;f__HGW-17;g__HGW-17	-0.284122	392	FALSE
d__Bacteria;p__Planctomycetota;c__Phycisphaerae;o__WQYP01;f__WQYP01;g__SpSt-394	-0.224354	392	FALSE
d__Bacteria;p__Proteobacteria;c__Gammaproteobacteria;o__Xanthomonadales_613067;f__Rhodanobacteraceae_613067;g__Dokdonella_A	0.0250823	392	FALSE
d__Bacteria;p__Bacteroidota;c__Bacteroidia;o__Bacteroidales;f__Lentimicrobiaceae;g__Lentimicrobium	-0.597491	391	FALSE
d__Bacteria;p__Bacteroidota;c__Bacteroidia;o__Chitinophagales;f__Chitinophagaceae_966727;g__UTBCD1	0.026823	391	FALSE
d__Bacteria;p__Chloroflexota;c__Dehalococcoidia;o__Dehalococcoidales;f__UBA1222;__	0.100357	391	FALSE
d__Bacteria;p__Hydrogenedentota;c__Hydrogenedentia;o__Hydrogenedentiales;f__CAITNO01;g__SLFT01	0.240586	391	FALSE
d__Bacteria;p__Patescibacteria;c__Paceibacteria;o__2-02-FULL-40-12;f__GWA2-44-9;__	0.567385	391	FALSE
d__Bacteria;p__Patescibacteria;c__Paceibacteria;o__UBA9983_A;f__UBA918;g__	-0.561751	391	FALSE
d__Bacteria;p__Proteobacteria;c__Gammaproteobacteria;o__Burkholderiales_592524;f__Burkholderiaceae_A_580492;g__Paraburkholderia_580243	1.61214	391	FALSE
d__Bacteria;p__Proteobacteria;c__Gammaproteobacteria;o__Methylococcales;f__Methylomonadaceae;g__Methylomonas	0.5907	391	FALSE
d__Bacteria;p__Actinobacteriota;c__Actinomycetia;o__Actinomycetales;f__Dermatophilaceae_390796;g__Oryzihumus_390144	-0.0280718	390	FALSE
d__Bacteria;p__Armatimonadota;c__Fimbriimonadia;o__Fimbriimonadales;f__Fimbriimonadaceae;g__55-13	-0.466796	390	FALSE
d__Bacteria;p__Verrucomicrobiota;c__Verrucomicrobiae;o__Chthoniobacterales;f__Chthoniobacteraceae;g__Chthoniobacter	0.155263	390	FALSE
d__Archaea;p__Nanoarchaeota;c__Nanoarchaeia;o__Pacearchaeales;f__GW2011-AR1;g__BMS3ABIN17	-0.576988	389	FALSE
d__Bacteria;p__Acidobacteriota;c__Thermoanaerobaculia;o__Thermoanaerobaculales;f__Thermoanaerobaculaceae;g__RBG-13-68-16	-0.969039	389	FALSE
d__Bacteria;p__Desulfobacterota_B;c__Binatia;o__UTPRO1;__;__	-0.305109	389	FALSE
d__Bacteria;p__Hydrogenedentota;c__Hydrogenedentia;o__Hydrogenedentiales;f__SLHB01;g__DSVR01	-0.107285	389	FALSE
d__Bacteria;p__Patescibacteria;c__ABY1;o__SG8-24;f__UBA9934;g__UBA9934	0.0763742	389	FALSE
d__Bacteria;p__Patescibacteria;c__Paceibacteria;o__2-02-FULL-40-12;f__GWA2-44-9;g__2-01-FULL-41-26	-0.0500663	389	FALSE
d__Bacteria;p__Bacteroidota;c__Bacteroidia;o__Bacteroidales;f__Prolixibacteraceae;g__UBA1413	-0.859259	388	FALSE
d__Bacteria;p__Desulfobacterota_G_459546;c__Desulfuromonadia;o__Geobacterales;f__Geobacteraceae;g__Geotalea	-0.136568	388	FALSE
d__Bacteria;p__Patescibacteria;c__Paceibacteria;o__UBA9983_A;f__XYD1-FULL-46-19;g__	0.565089	387	FALSE
d__Archaea;__;__;__;__;__	-0.694332	386	FALSE
d__Archaea;p__Altiarchaeota;c__Altiarchaeia;o__IMC4_661;f__SCGC-AAA252-I15;g__CABMCB01	0.0744779	386	FALSE
d__Bacteria;p__Chloroflexota;c__Ktedonobacteria;o__Ktedonobacterales;f__Ktedonobacteraceae;g__Thermogemmatispora	-0.610152	386	FALSE
d__Bacteria;p__Cyanobacteria;c__Cyanobacteriia;o__PCC-6307;f__Cyanobiaceae;g__Prochlorococcus_B_32523	-0.4904	386	FALSE
d__Bacteria;p__Desulfobacterota_C;c__Deferrisomatia;o__Deferrisomatales;f__BM512;__	0.0522579	386	FALSE
d__Bacteria;p__Desulfobacterota_G_459546;c__Desulfuromonadia;o__Geobacterales;f__Pseudopelobacteraceae;__	1.13802	386	FALSE
d__Bacteria;p__Patescibacteria;c__Saccharimonadia;o__Saccharimonadales;f__SZUA-47;g__SZUA-47	0.092237	386	FALSE
d__Bacteria;p__Patescibacteria;c__UBA1384;o__2-12-FULL-50-11;__;__	0.209799	386	FALSE
d__Bacteria;p__Acidobacteriota;c__Acidobacteriae;o__Acidobacteriales;f__SbA1;g__Gp1-AA133	0.161077	385	FALSE
d__Bacteria;p__Patescibacteria;c__ABY1;o__BM507;f__UBA12075;g__	-0.353607	385	FALSE
d__Bacteria;p__Bacteroidota;c__Bacteroidia;o__Chitinophagales;f__LD1;g__UBA7692	-0.158404	384	FALSE
d__Bacteria;p__Firmicutes_B_370539;c__Desulfitobacteriia;o__Desulfitobacteriales;f__Desulfitobacteriaceae;__	0.0990987	384	FALSE
d__Bacteria;p__Myxococcota_A_473307;c__Polyangia_463783;o__Polyangiales;f__Polyangiaceae;g__	-0.0296045	384	FALSE
d__Bacteria;p__Proteobacteria;c__Gammaproteobacteria;o__Burkholderiales_597439;f__Usitatibacteraceae;g__Usitatibacter	-0.32908	384	FALSE
d__Bacteria;p__Armatimonadota;c__UBA5829;o__DSUL01;f__DSUL01;g__DSUL01	0.875582	383	FALSE
d__Bacteria;p__Chloroflexota;c__Anaerolineae;o__Anaerolineales;__;__	0.396252	383	FALSE
d__Bacteria;p__Myxococcota_A_473307;c__Polyangia_463783;o__Polyangiales;f__Polyangiaceae;g__Polyangium	-0.266956	383	FALSE
d__Bacteria;p__Proteobacteria;c__Alphaproteobacteria;o__Rhizobiales_A_504705;f__Beijerinckiaceae;g__Methylobacterium	0.442308	383	FALSE
d__Bacteria;p__Proteobacteria;c__Gammaproteobacteria;o__Methylococcales;f__Methylococcaceae;g__Methylotetracoccus	0.0505878	383	FALSE
d__Bacteria;p__Verrucomicrobiota;c__Verrucomicrobiae;o__Pedosphaerales;f__NGM72-4;__	-0.107056	383	FALSE
d__Bacteria;p__Actinobacteriota;c__Actinomycetia;o__Propionibacteriales;f__Nocardioidaceae;g__Nocardioides_A_392796	-0.32367	382	FALSE
d__Bacteria;p__Firmicutes_A;c__Clostridia_258483;o__Clostridiales;f__Clostridiaceae_222000;g__	0.110433	382	FALSE
d__Bacteria;p__Patescibacteria;c__Paceibacteria;o__UBA9983_A;f__2-01-FULL-45-33;g__GWA1-44-25	0.150534	382	FALSE
d__Bacteria;p__Proteobacteria;c__Gammaproteobacteria;o__Pseudomonadales_650611;f__Pseudomonadaceae;g__Pseudomonas_E_650326	-0.35217	382	FALSE
d__Bacteria;p__Chloroflexota;c__Anaerolineae;o__Anaerolineales;f__UBA4823;__	-0.1524	381	FALSE
d__Bacteria;p__Desulfobacterota_C;c__Desulfomonilia;o__UBA1062;f__UBA1062;g__UBA1062	-0.255001	381	FALSE
d__Bacteria;p__Desulfobacterota_G_459546;c__Desulfuromonadia;o__Geobacterales;f__Geobacteraceae;__	-0.040256	381	FALSE
d__Bacteria;p__Myxococcota_A_473307;c__Polyangia_463783;o__Polyangiales;f__;g__	-0.074452	381	FALSE
d__Bacteria;p__Proteobacteria;c__Gammaproteobacteria;o__Methylococcales;f__Methylococcaceae;__	0.902725	381	FALSE
d__Bacteria;p__Bacteroidota;c__Kapabacteria;o__Kapabacteriales;f__UBA2268;g__	0.412191	380	FALSE
d__Bacteria;p__Cyanobacteria;c__Cyanobacteriia;o__Elainellales;f__Elainellaceae;__	-0.712155	380	FALSE
d__Bacteria;p__Firmicutes_D;c__Bacilli;o__Bacillales_B_302584;f__DSM-18226_301387;g__	0.213184	380	FALSE
d__Bacteria;p__Firmicutes_D;c__Bacilli;o__Bacillales_B_306089;f__Bacillaceae_H_294103;g__Bacillus_P_294101	0.769732	380	FALSE
d__Bacteria;p__Firmicutes_D;c__Bacilli;o__Tumebacillales;f__Tumebacillaceae;g__Tumebacillus_A	0.0284894	380	FALSE
d__Bacteria;p__Patescibacteria;c__UBA1384;o__2-12-FULL-50-11;f__2-12-FULL-50-11;g__DSNT01	0.181342	380	FALSE
d__Bacteria;p__Planctomycetota;c__Planctomycetia;o__Gemmatales;f__Gemmataceae;g__Fimbriiglobus	-0.46812	380	FALSE
d__Bacteria;p__Proteobacteria;c__Gammaproteobacteria;o__Burkholderiales_597441;f__Chromobacteriaceae;g__Pseudogulbenkiania	-0.579047	380	FALSE
d__Bacteria;p__Cyanobacteria;c__Cyanobacteriia;o__Cyanobacteriales;f__Coleofasciculaceae_23681;g__PCC7113	-0.149625	379	FALSE
d__Bacteria;p__Proteobacteria;c__Alphaproteobacteria;o__Rhodospirillales_505895;f__Magnetospirillaceae;g__	0.694092	379	FALSE
d__Bacteria;p__Proteobacteria;c__Gammaproteobacteria;o__Pseudomonadales_660879;f__Moraxellaceae;g__Cavicella	0.81388	379	FALSE
d__Archaea;p__Thermoproteota;c__Bathyarchaeia;o__B26-1;f__UBA233;__	-0.73257	378	FALSE
d__Bacteria;p__Bacteroidota;c__Bacteroidia;o__Bacteroidales;f__ZOR0009;g__Acetobacteroides	0.223639	378	FALSE
d__Bacteria;p__Bacteroidota;c__Bacteroidia;o__Chitinophagales;f__Chitinophagaceae_966727;g__Terrimonas_941540	-0.346203	378	FALSE
d__Bacteria;p__Gemmatimonadota;c__Gemmatimonadetes;o__Gemmatimonadales;f__GWC2-71-9;g__DSTP01	-0.238881	378	FALSE
d__Bacteria;p__Gemmatimonadota;c__Gemmatimonadetes;o__Longimicrobiales;__;__	-0.0937587	378	FALSE
d__Bacteria;p__Omnitrophota;c__Koll11;o__UBA1560;f__0-14-0-80-42-15;g__0-14-0-80-42-15	0.143497	378	FALSE
d__Bacteria;p__Patescibacteria;__;__;__;__	-0.659205	378	FALSE
d__Bacteria;p__Planctomycetota;c__Planctomycetia;o__Planctomycetales;__;__	0.0167866	378	FALSE
d__Bacteria;p__Verrucomicrobiota;c__Verrucomicrobiae;o__Pedosphaerales;f__UBA11358;g__UBA7542	0.879264	378	FALSE
d__Bacteria;p__Cyanobacteria;c__Vampirovibrionia;o__Obscuribacterales;f__Obscuribacteraceae;__	-0.189576	377	FALSE
d__Bacteria;p__Planctomycetota;c__Phycisphaerae;o__Sedimentisphaerales;f__SG8-4;__	-0.354742	377	FALSE
d__Bacteria;p__Planctomycetota;c__Planctomycetia;o__Pirellulales;f__Thermoguttaceae;g__JABWBD01	-0.0866265	377	FALSE
d__Bacteria;p__Proteobacteria;c__Alphaproteobacteria;o__Caulobacterales;f__TH1-2;g__	-0.344318	377	FALSE
d__Bacteria;p__Proteobacteria;c__Gammaproteobacteria;o__Burkholderiales_597441;f__Thiobacillaceae;g__Thiobacillus	0.430016	377	FALSE
d__Bacteria;p__Verrucomicrobiota;c__Verrucomicrobiae;o__Pedosphaerales;f__UBA8199;__	-0.908358	377	FALSE
d__Bacteria;p__Bdellovibrionota_E;c__Bdellovibrionia_A_473294;o__Bdellovibrionales;f__Bdellovibrionaceae;__	0.255164	376	FALSE
d__Bacteria;p__Desulfobacterota_I;c__Desulfobulbia;o__Desulfobulbales;f__Desulfocapsaceae;g__Desulforhopalus	0.87984	376	FALSE
d__Bacteria;p__Patescibacteria;c__Paceibacteria;o__UBA9983_A;f__UBA5272;g__UBA5272	0.962662	376	FALSE
d__Bacteria;p__Patescibacteria;c__Saccharimonadia;o__Saccharimonadales;f__VXPC01;g__VXPC01	-0.194172	376	FALSE
d__Bacteria;p__Chloroflexota;c__Ktedonobacteria;o__Ktedonobacterales;f__Ktedonobacteraceae;g__Ktedonosporobacter	-0.548169	375	FALSE
d__Bacteria;p__Patescibacteria;c__Paceibacteria;o__Moranbacterales;f__UBA2206;__	0.384513	375	FALSE
d__Bacteria;p__Patescibacteria;c__UBA1384;o__2-12-FULL-50-11;f__2-12-FULL-50-11;g__2-12-FULL-50-11	0.621785	375	FALSE
d__Bacteria;p__Proteobacteria;c__Alphaproteobacteria;o__Rhizobiales_A_504705;f__Xanthobacteraceae_503485;g__Pseudolabrys_502496	-0.440532	375	FALSE
d__Bacteria;p__Bacteroidota;c__Bacteroidia;o__Chitinophagales;f__Chitinophagaceae_966727;g__Phnomibacter	-0.480424	374	FALSE
d__Bacteria;p__Chloroflexota;c__Anaerolineae;o__Anaerolineales;f__EnvOPS12;g__UBA12294	-0.338508	374	FALSE
d__Bacteria;p__Planctomycetota;c__Planctomycetia;o__Isosphaerales;f__Isosphaeraceae;g__Tundrisphaera	0.0275819	374	FALSE
d__Bacteria;p__Proteobacteria;c__Gammaproteobacteria;o__Burkholderiales_592522;f__Burkholderiaceae_A_592522;g__Ramlibacter_582307	-0.359604	374	FALSE
d__Bacteria;p__Proteobacteria;c__Gammaproteobacteria;o__Burkholderiales_597441;f__UBA6910;g__Pelomicrobium	-0.0733696	373	FALSE
d__Bacteria;p__Cyanobacteria;c__Cyanobacteriia;o__Leptolyngbyales;f__Leptolyngbyaceae;g__MUGG01	-0.157487	372	FALSE
d__Archaea;p__Thermoplasmatota;c__Thermoplasmata_1773;o__;f__;g__	-0.769056	371	FALSE
d__Bacteria;p__Actinobacteriota;c__Thermoleophilia;o__Gaiellales;f__Gaiellaceae;g__AC-16	-1.03794	371	FALSE
d__Bacteria;p__Chloroflexota;c__Anaerolineae;o__4572-78;f__NAK82;g__NAK82	1.32169	371	FALSE
d__Bacteria;p__Gemmatimonadota;c__Gemmatimonadetes;o__Gemmatimonadales;f__Gemmatimonadaceae;g__Roseisolibacter	-0.397951	371	FALSE
d__Bacteria;p__Patescibacteria;c__Paceibacteria;o__UBA6257;f__2-01-FULL-56-20;__	-0.715612	371	FALSE
d__Bacteria;p__Patescibacteria;c__Paceibacteria;o__UBA9983_A;f__UBA6899;g__MHLP01	0.218146	371	FALSE
d__Bacteria;p__Bacteroidota;c__Kapabacteria;o__Kapabacteriales;f__UBA2268;g__SpSt-478	-0.166998	370	FALSE
d__Bacteria;p__Elusimicrobiota;c__Elusimicrobia_984208;o__UBA1565;__;__	0.18323	370	FALSE
d__Bacteria;p__Myxococcota_A_473307;c__Polyangia_463783;o__Polyangiales;f__Polyangiaceae;g__Aetherobacter	-0.0117827	370	FALSE
d__Bacteria;p__Chloroflexota;c__Anaerolineae;o__Anaerolineales;f__Anaerolineaceae_409200;__	0.172942	369	FALSE
d__Bacteria;p__Patescibacteria;c__Paceibacteria;__;__;__	-0.172699	369	FALSE
d__Bacteria;p__Cyanobacteria;c__Cyanobacteriia;o__Cyanobacteriales;f__Nostocaceae_28012;g__Trichormus_B_26589	0.0684191	368	FALSE
d__Bacteria;p__Eremiobacterota;c__Xenobia;o__RGZZ01;f__RGZZ01;g__RGZZ01	0.0278187	368	FALSE
d__Bacteria;p__Acidobacteriota;c__Acidobacteriae;o__Bryobacterales;f__Bryobacteraceae;g__	-0.213058	367	FALSE
d__Bacteria;p__Patescibacteria;c__Paceibacteria;o__UBA9983_A;f__UBA9973;g__	0.467858	367	FALSE
d__Bacteria;p__Proteobacteria;c__Gammaproteobacteria;o__Burkholderiales_597439;f__Usitatibacteraceae;g__UKL13-2	0.120352	367	FALSE
d__Bacteria;p__Acidobacteriota;c__Thermoanaerobaculia;o__UBA5704;f__UBA5704;g__	-0.00921135	366	FALSE
d__Bacteria;p__Actinobacteriota;c__Thermoleophilia;o__Gaiellales;f__Gaiellaceae;g__GMQP-bins7	-0.0301852	366	FALSE
d__Bacteria;p__Bdellovibrionota_E;c__Bacteriovoracia;o__Bacteriovoracales;f__Bacteriovoracaceae;g__Bacteriovorax	-0.237781	366	FALSE
d__Bacteria;p__Patescibacteria;c__Paceibacteria;o__UBA6257;f__UBA9933;g__WO2-47-17b	-0.121617	366	FALSE
d__Bacteria;p__Verrucomicrobiota;c__Verrucomicrobiae;o__Opitutales;f__Opitutaceae;g__Lacunisphaera_756265	1.30741	366	FALSE
d__Bacteria;p__Cyanobacteria;c__Cyanobacteriia;o__Cyanobacteriales;f__Microcystaceae_A_24133;g__Hydrococcus	-0.5272	365	FALSE
d__Bacteria;p__Dependentiae;c__Babeliae;o__Babeliales;f__Vermiphilaceae;g__Vermiphilus	0.537631	365	FALSE
d__Bacteria;p__Actinobacteriota;c__Actinomycetia;o__Mycobacteriales;f__Mycobacteriaceae;g__Mycobacterium	0.212314	364	FALSE
d__Bacteria;p__Cyanobacteria;c__Sericytochromatia;o__UBA7694;f__UBA7694;g__GCA-2770975	0.394436	364	FALSE
d__Bacteria;p__Actinobacteriota;c__Actinomycetia;o__Mycobacteriales;f__Geodermatophilaceae;g__Geodermatophilus_A	-0.518099	363	FALSE
d__Bacteria;p__Actinobacteriota;c__Actinomycetia;o__Mycobacteriales;f__Pseudonocardiaceae;g__Amycolatopsis_D_380830	1.40934	363	FALSE
d__Bacteria;p__Planctomycetota;c__Phycisphaerae;o__Tepidisphaerales;f__Tepidisphaeraceae;__	-0.959094	363	FALSE
d__Bacteria;p__Acidobacteriota;c__Aminicenantia;o__Aminicenantales;f__UBA4085;g__JAAZPG01	-0.740409	362	FALSE
d__Bacteria;p__Patescibacteria;c__ABY1;o__SG8-24;f__2-12-FULL-60-25;g__MWCR01	0.225153	362	FALSE
d__Bacteria;p__Verrucomicrobiota;c__Verrucomicrobiae;o__Pedosphaerales;f__UBA11358;g__UBA11358	-0.751141	362	FALSE
d__Bacteria;p__Bacteroidota;c__Bacteroidia;o__Chitinophagales;f__Chitinophagaceae_966727;g__Flavihumibacter	0.317005	360	FALSE
d__Bacteria;p__Patescibacteria;c__Paceibacteria;o__UBA6257;f__02-FULL-45-10c;g__VMGU01	0.0337378	360	FALSE
d__Bacteria;p__Proteobacteria;c__Alphaproteobacteria;o__Rhizobiales_A_502138;f__Devosiaceae;g__Devosia_A_501803	0.0261374	360	FALSE
d__Bacteria;p__Actinobacteriota;c__Actinomycetia;o__Actinomycetales;f__Dermatophilaceae_390796;g__Terrabacter	-0.0858646	359	FALSE
d__Bacteria;p__Chloroflexota;c__Anaerolineae;o__Caldilineales;f__Caldilineaceae;g__	-0.804503	359	FALSE
d__Bacteria;p__Acidobacteriota;c__Blastocatellia;o__Pyrinomonadales;__;__	0.208524	358	FALSE
d__Bacteria;p__Actinobacteriota;c__Acidimicrobiia_401430;o__IMCC26256;__;__	-0.370246	358	FALSE
d__Bacteria;p__Firmicutes_D;c__Bacilli;o__Bacillales_B_310392;f__Bacillaceae_G_310392;g__Ectobacillus	-0.122725	358	FALSE
d__Bacteria;p__Chloroflexota;c__Ktedonobacteria;o__Ktedonobacterales;f__Ktedonobacteraceae;__	-0.636708	357	FALSE
d__Bacteria;p__Cyanobacteria;c__Cyanobacteriia;o__Leptolyngbyales;f__Leptolyngbyaceae;g__JSC-12	-0.622132	357	FALSE
d__Bacteria;p__Chlamydiota;c__Chlamydiia;o__Chlamydiales_778124;f__Rhabdochlamydiaceae;g__Rhabdochlamydia	0.553424	356	FALSE
d__Bacteria;p__Desulfobacterota_G_459544;c__Syntrophia;o__Syntrophales;f__UBA5619;g__UBA5619	-0.264784	356	FALSE
d__Bacteria;p__Proteobacteria;c__Gammaproteobacteria;o__Nevskiales;f__Nevskiaceae;__	-0.173452	356	FALSE
d__Bacteria;p__Firmicutes_A;c__Clostridia_258483;o__Clostridiales;f__Clostridiaceae_222000;g__Clostridium_AG	0.129529	355	FALSE
d__Bacteria;p__Planctomycetota;c__Planctomycetia;o__Pirellulales;f__PALSA-1355;g__PALSA-1355	-0.487184	355	FALSE
d__Bacteria;p__Proteobacteria;c__Gammaproteobacteria;o__Burkholderiales_597441;f__Chromobacteriaceae;g__Crenobacter	-0.599149	355	FALSE
d__Bacteria;p__Myxococcota_A_473307;c__Myxococcia;o__Myxococcales;f__Myxococcaceae;g__RPRB01	-0.634109	354	FALSE
d__Bacteria;p__Patescibacteria;c__Paceibacteria;o__2-02-FULL-40-12;f__GWA2-44-9;g__2-01-FULL-39-28	-1.00334	354	FALSE
d__Bacteria;p__Caldisericota;c__Caldisericia;o__;f__;g__	1.0787	353	FALSE
d__Bacteria;p__Myxococcota_A_473307;c__Polyangia_463783;o__DRWM01;f__JAAZOP01;g__JAAZOP01	0.279861	353	FALSE
d__Bacteria;p__Proteobacteria;c__Alphaproteobacteria;o__Rhizobiales_A_504721;f__Methyloligellaceae;g__Methyloceanibacter	-0.134302	353	FALSE
d__Bacteria;p__Patescibacteria;c__Doudnabacteria;o__UBA920;__;__	-0.222736	352	FALSE
d__Bacteria;p__Planctomycetota;c__Planctomycetia;o__Gemmatales;f__Gemmataceae;g__Limnoglobus	-0.440722	352	FALSE
d__Bacteria;p__Bacteroidota;c__Bacteroidia;o__Chitinophagales;f__Chitinophagaceae_966727;g__	-0.177813	351	FALSE
d__Bacteria;p__Cyanobacteria;c__Cyanobacteriia;o__Cyanobacteriales;f__Coleofasciculaceae_23681;__	-0.272481	351	FALSE
d__Bacteria;p__Bacteroidota;c__Bacteroidia;o__Chitinophagales;f__Chitinophagaceae_966727;g__Dinghuibacter	-0.731817	350	FALSE
d__Bacteria;p__Desulfobacterota_B;c__Binatia;o__Bin18;f__Bin18;g__JABFSC01	-0.371678	350	FALSE
d__Bacteria;p__Eremiobacterota;c__Eremiobacteria;o__Baltobacterales;f__Baltobacteraceae;g__Rubrimentiphilum	-0.534039	350	FALSE
d__Bacteria;p__Firmicutes_B_370541;c__Syntrophomonadia;o__Syntrophomonadales;f__Syntrophomonadaceae_368540;g__Pelospora	-0.582545	350	FALSE
d__Bacteria;p__Omnitrophota;c__Koll11;o__UBA1572;f__UBA1572;g__	-0.322299	350	FALSE
d__Bacteria;p__Desulfobacterota_G_459544;c__Syntrophia;o__Syntrophales;f__Smithellaceae;g__UBA4810	-0.214785	349	FALSE
d__Bacteria;p__Eremiobacterota;c__Eremiobacteria;o__Eremiobacterales;f__Eremiobacteraceae;g__CADDZI01	-0.20278	349	FALSE
d__Bacteria;p__Proteobacteria;c__Alphaproteobacteria;o__UBA9219;f__UBA9219;g__UBA8914	0.879408	349	FALSE
d__Bacteria;p__Proteobacteria;c__Gammaproteobacteria;o__Burkholderiales_597441;f__Methylophilaceae;g__MM2	1.06253	349	FALSE
d__Bacteria;p__Desulfobacterota_G_459546;c__Desulfuromonadia;o__Geobacterales;f__Geobacteraceae;g__RPRC01	-1.02672	348	FALSE
d__Bacteria;p__Patescibacteria;c__ABY1;o__SG8-24;f__SG8-24;g__UBA1561	0.266197	348	FALSE
d__Bacteria;p__Bacteroidota;c__Bacteroidia;o__Bacteroidales;__;__	0.110829	347	FALSE
d__Bacteria;p__Bacteroidota;c__Ignavibacteria;o__SJA-28;f__B-1AR;g__UBA2330	-0.21236	347	FALSE
d__Bacteria;p__Acidobacteriota;c__Acidobacteriae;o__VXMN01;f__VXMN01;g__VXMN01	-0.418119	346	FALSE
d__Bacteria;p__Patescibacteria;c__ABY1;o__SG8-24;f__UBA9934;g__	0.523883	346	FALSE
d__Bacteria;p__Planctomycetota;c__Planctomycetia;o__Gemmatales;__;__	-0.524192	346	FALSE
d__Bacteria;p__Firmicutes_A;c__Clostridia_258483;o__Clostridiales;f__Clostridiaceae_222000;__	0.199697	345	FALSE
d__Bacteria;p__Proteobacteria;c__Gammaproteobacteria;o__Enterobacterales_A_737866;f__Enterobacteriaceae_A;g__Dickeya_725759	1.03178	345	FALSE
d__Bacteria;p__Verrucomicrobiota;c__Verrucomicrobiae;o__Opitutales;f__;g__	-0.068571	345	FALSE
d__Archaea;p__Thermoplasmatota;c__Thermoplasmata_1773;o__Methanomassiliicoccales;__;__	-0.24922	344	FALSE
d__Bacteria;p__Cyanobacteria;c__Vampirovibrionia;o__Obscuribacterales;f__Obscuribacteraceae;g__Obscuribacter	0.759399	344	FALSE
d__Bacteria;p__Desulfobacterota_G_459546;c__Desulfuromonadia;o__Geobacterales;f__Geobacteraceae;g__Geomobilibacter	1.01712	344	FALSE
d__Bacteria;p__Desulfobacterota_G_459546;c__Desulfuromonadia;o__Geobacterales;f__Pseudopelobacteraceae;g__	-0.617709	344	FALSE
d__Bacteria;p__Patescibacteria;c__Doudnabacteria;o__UBA920;f__UBA920;g__UBA920	-0.549737	344	FALSE
d__Bacteria;p__Methylomirabilota;c__Methylomirabilia;o__Rokubacteriales;f__CSP1-6;g__GWA2-73-35	-0.393907	343	FALSE
d__Bacteria;p__Patescibacteria;c__Microgenomatia;o__GWA2-44-7;f__GWA2-44-7;g__GWA2-44-7	-0.262433	343	FALSE
d__Bacteria;p__Patescibacteria;c__Microgenomatia;o__GWA2-44-7;f__UBA8517;g__WO2-FULL-39-10	-0.507855	343	FALSE
d__Bacteria;p__Proteobacteria;c__Gammaproteobacteria;o__Burkholderiales_592524;f__Burkholderiaceae_A_574934;g__Herbaspirillum	1.01412	343	FALSE
d__Bacteria;p__Acidobacteriota;c__UBA6911;o__JAAYUB01;f__JAAYUB01;g__JAAYUB01	0.0886541	342	FALSE
d__Bacteria;p__Bacteroidota;c__Bacteroidia;o__AKYH767;f__B-17BO;g__	-0.674527	342	FALSE
d__Bacteria;p__Nitrospirota_A_437815;c__Thermodesulfovibrionia;o__Thermodesulfovibrionales;f__Dissulfurispiraceae;g__Fen-1308	-0.670562	341	FALSE
d__Bacteria;p__Proteobacteria;c__Gammaproteobacteria;o__Pseudomonadales_650612;f__Porticoccaceae;g__HB2-32-21	0.157879	341	FALSE
d__Bacteria;p__Omnitrophota;c__Koll11;o__4484-171;f__B32-G15;g__B32-G15	0.841584	340	FALSE
d__Bacteria;p__Desulfobacterota_I;c__Desulfovibrionia;o__Desulfovibrionales;f__Desulfovibrionaceae;g__Humidesulfovibrio	1.18713	339	FALSE
d__Bacteria;p__Elusimicrobiota;c__Elusimicrobia_984208;o__UBA1565;f__UBA9628;g__GWA2-66-18	-0.440929	339	FALSE
d__Bacteria;p__Actinobacteriota;c__Actinomycetia;o__Mycobacteriales;f__Jatrophihabitantaceae;g__Jatrophihabitans_372606	-0.763235	338	FALSE
d__Bacteria;p__Bacteroidota;c__Bacteroidia;o__Chitinophagales;f__Chitinophagaceae_966727;g__VBAT01	0.0505346	338	FALSE
d__Bacteria;p__Margulisbacteria;c__WOR-1;o__O2-12-FULL-45-9;f__XYB2-FULL-48-7;g__2-01-FULL-53-15	-0.41278	338	FALSE
d__Bacteria;p__Myxococcota_A_473307;c__UBA4151;o__UBA4151;f__UBA4151;g__CACGMS01	0.0910427	338	FALSE
d__Bacteria;p__Proteobacteria;c__Gammaproteobacteria;o__PWYM01;f__PWYM01;g__PWYM01	0.184378	338	FALSE
d__Bacteria;p__Patescibacteria;c__Dojkabacteria;o__;f__;g__	0.748741	337	FALSE
d__Bacteria;p__Patescibacteria;c__Kazan-3B-28;o__Kazan-3B-28;f__Kazan-3B-28;g__B79-G16	0.354241	337	FALSE
d__Bacteria;p__Acidobacteriota;c__Acidobacteriae;o__Acidoferrales;f__UBA7541;g__Palsa-189	-0.686385	336	FALSE
d__Bacteria;p__Actinobacteriota;c__Actinomycetia;o__Actinomycetales;f__Dermatophilaceae_390796;g__Pedococcus	0.328808	335	FALSE
d__Bacteria;p__Acidobacteriota;c__Thermoanaerobaculia;o__UBA5704;f__UBA5704;__	0.398813	334	FALSE
d__Bacteria;p__Bacteroidota;c__Bacteroidia;o__Chitinophagales;f__Chitinophagaceae_966727;g__Ginsengibacter	-0.345506	334	FALSE
d__Bacteria;p__Firmicutes_D;c__Bacilli;o__Bacillales_B_302584;f__DSM-18226_301387;g__Neobacillus	-0.841866	334	FALSE
d__Bacteria;p__Patescibacteria;c__Paceibacteria;o__Moranbacterales;f__GWC2-37-73;__	1.07448	334	FALSE
d__Bacteria;p__Patescibacteria;c__Paceibacteria;o__UBA9983_A;f__Zambryskibacteraceae_A;g__WO2-35-19	0.388612	334	FALSE
d__Bacteria;p__Actinobacteriota;c__Actinomycetia;o__Streptomycetales_400645;f__Catenulisporaceae;g__Actinospica_394702	0.536468	333	FALSE
d__Bacteria;p__Cyanobacteria;c__Cyanobacteriia;o__Cyanobacteriales;f__Nostocaceae_28012;g__	-0.31685	333	FALSE
d__Bacteria;p__Proteobacteria;c__Alphaproteobacteria;o__Dongiales;f__Dongiaceae;g__Dongia_507332	0.528454	333	FALSE
d__Bacteria;p__Proteobacteria;c__Gammaproteobacteria;o__Burkholderiales_597433;f__SG8-39;g__ZC4RG42	-0.911748	333	FALSE
d__Bacteria;p__Myxococcota_A_473307;c__Polyangia_463783;o__Polyangiales;f__Polyangiaceae;g__Racemicystis	0.604492	331	FALSE
d__Bacteria;p__Patescibacteria;c__Paceibacteria;o__UBA9983_A;f__UBA2100;g__UBA10103	1.09589	329	FALSE
d__Bacteria;p__Proteobacteria;c__Gammaproteobacteria;o__Enterobacterales_A_737866;f__Enterobacteriaceae_A;__	0.15837	328	FALSE
d__Bacteria;p__Proteobacteria;c__Alphaproteobacteria;o__Rhizobiales_A_504705;f__Beijerinckiaceae;__	0.170885	327	FALSE
d__Bacteria;p__Myxococcota_A_473307;c__Polyangia_463783;o__Polyangiales;f__Polyangiaceae;g__MWCO01	0.806793	326	FALSE
d__Bacteria;p__Proteobacteria;c__Alphaproteobacteria;o__Sphingomonadales;f__Sphingomonadaceae;g__Sphingomicrobium_483265	-0.931273	326	FALSE
d__Bacteria;p__Patescibacteria;c__Saccharimonadia;o__Saccharimonadales;f__UBA4665;g__GCA-2746885	0.947342	325	FALSE
d__Bacteria;p__Acidobacteriota;c__Vicinamibacteria;o__Vicinamibacterales;f__SCN-69-37;g__SCN-69-37	-0.410959	324	FALSE
d__Bacteria;p__Patescibacteria;c__Paceibacteria;o__UBA9983_A;f__UBA1539_A_7635;g__UBA1550	1.04535	324	FALSE
d__Bacteria;p__Acidobacteriota;c__Blastocatellia;o__Pyrinomonadales;f__Blastocatellaceae_426820;g__Tellurimicrobium	0.0581247	323	FALSE
d__Bacteria;p__Actinobacteriota;c__Acidimicrobiia_401430;o__Acidimicrobiales;f__Acidimicrobiaceae_401171;g__Acidiferrimicrobium	-0.569305	323	FALSE
d__Bacteria;p__Bacteroidota;c__Bacteroidia;o__Chitinophagales;f__Chitinophagaceae_966727;__	0.479161	321	FALSE
d__Bacteria;p__Actinobacteriota;c__Actinomycetia;o__Mycobacteriales;f__Mycobacteriaceae;g__Nocardia	0.428714	317	FALSE
d__Bacteria;p__Firmicutes_A;c__Clostridia_258483;o__Clostridiales;f__Clostridiaceae_222000;g__Clostridium_T	-0.55717	317	FALSE
d__Bacteria;p__Patescibacteria;c__Paceibacteria;o__UBA9983_A;f__PALSA-1337;g__C7867-002	0.631426	316	FALSE
d__Bacteria;p__Actinobacteriota;c__Actinomycetia;o__Nitriliruptorales;f__Nitriliruptoraceae;g__CSBr16-57R1	0.230395	315	FALSE
d__Bacteria;p__Firmicutes_A;c__Clostridia_258483;o__Acetivibrionales;__;__	0.360911	315	FALSE
d__Bacteria;p__Patescibacteria;c__ABY1;o__BM507;__;__	-0.392459	314	FALSE
d__Bacteria;p__Patescibacteria;c__Saccharimonadia;o__Saccharimonadales;f__UBA10212;g__UBA10212	-0.426287	314	FALSE
d__Bacteria;p__Planctomycetota;__;__;__;__	-0.435354	314	FALSE
d__Bacteria;p__Planctomycetota;c__Planctomycetia;o__Isosphaerales;f__Isosphaeraceae;g__Paludisphaera	-0.784158	312	FALSE
d__Bacteria;p__Bdellovibrionota_E;c__Bdellovibrionia_A_473294;o__Bdellovibrionales;f__Bdellovibrionaceae;g__Bdellovibrio	0.798996	311	FALSE
d__Bacteria;p__Myxococcota_A_473307;c__Polyangia_463783;o__Polyangiales;f__Polyangiaceae;__	0.243335	311	FALSE
d__Bacteria;p__Verrucomicrobiota;c__Verrucomicrobiae;o__Chthoniobacterales;f__;g__	0.246936	311	FALSE
d__Archaea;p__Nanoarchaeota;c__Nanoarchaeia;__;__;__	0.663421	310	FALSE
d__Bacteria;p__Proteobacteria;c__Gammaproteobacteria;o__Burkholderiales_597441;f__Gallionellaceae;g__Gallionella	-0.741019	310	FALSE
d__Bacteria;p__Verrucomicrobiota;c__Verrucomicrobiae;o__Chthoniobacterales;f__Chthoniobacteraceae;g__	0.00285649	310	FALSE
d__Bacteria;p__Proteobacteria;c__Gammaproteobacteria;o__Burkholderiales_597441;f__Chitinimonadaceae;g__Chitinimonas	0.20963	307	FALSE
d__Bacteria;p__Desulfobacterota_I;c__Desulfobulbia;o__Desulfobulbales;f__;g__	0.465832	306	FALSE
d__Bacteria;p__Proteobacteria;c__Gammaproteobacteria;o__Burkholderiales_597432;f__Rhodocyclaceae;g__Denitratisoma	0.751792	306	FALSE
d__Bacteria;p__Armatimonadota;c__Fimbriimonadia;o__Fimbriimonadales;f__Fimbriimonadaceae;__	0.304318	305	FALSE
d__Bacteria;p__Myxococcota_A_473307;c__Myxococcia;o__Myxococcales;f__40CM-4-68-19;g__40CM-4-68-19	0.0196813	305	FALSE
d__Bacteria;p__Patescibacteria;c__Paceibacteria;o__UBA6257;f__2-01-FULL-56-20;g__CAIWCR01	-0.515155	304	FALSE
d__Bacteria;p__Proteobacteria;c__Gammaproteobacteria;o__Xanthomonadales_613062;f__Rhodanobacteraceae_613062;__	0.304072	302	FALSE
d__Bacteria;p__Actinobacteriota;c__Actinomycetia;o__Streptosporangiales;f__Streptosporangiaceae;__	0.676325	301	FALSE
d__Bacteria;p__Omnitrophota;c__Koll11;o__UBA10015;f__Kpj58rc;g__	0.136194	301	FALSE
d__Bacteria;p__Patescibacteria;c__Gracilibacteria_12420;o__UM-FILTER-43-11;f__UM-FILTER-43-11;g__UM-FILTER-43-11	-0.141487	301	FALSE
d__Bacteria;p__Bacteroidota;c__Bacteroidia;__;__;__	-0.588187	300	FALSE
d__Bacteria;p__Patescibacteria;c__ABY1;o__UBA10025;f__UBA10025;g__UBA10025	-0.0106047	300	FALSE
d__Bacteria;p__Patescibacteria;c__Paceibacteria;o__Moranbacterales;f__UBA11712;g__UBA11712	-0.196193	300	FALSE
d__Bacteria;p__Patescibacteria;c__Paceibacteria;o__Moranbacterales;f__UBA1568;__	0.342028	300	FALSE
d__Bacteria;p__Proteobacteria;c__Alphaproteobacteria;o__Sphingomonadales;f__Sphingomonadaceae;g__Novosphingobium_485351	1.23462	300	FALSE
d__Bacteria;p__Patescibacteria;c__Paceibacteria;o__UBA9983_A;f__Zambryskibacteraceae_A;__	0.497845	298	FALSE
d__Bacteria;p__Proteobacteria;c__Gammaproteobacteria;o__Methylococcales;f__Methylomonadaceae;g__KS41	-0.531981	298	FALSE
d__Bacteria;p__Patescibacteria;c__ABY1;o__BM507;f__GWE2-39-37;g__GWE2-39-37	0.678368	297	FALSE
d__Bacteria;p__Proteobacteria;c__Alphaproteobacteria;o__Rhizobiales_A_504705;f__Beijerinckiaceae;g__Alsobacter	0.274832	297	FALSE
d__Bacteria;p__Bacteroidota;c__Bacteroidia;o__Chitinophagales;f__Chitinophagaceae_966727;g__Sediminibacterium	0.823093	296	FALSE
d__Bacteria;p__Patescibacteria;c__Paceibacteria;o__UBA9983_A;f__SBAW01;g__GWA1-54-10	0.880147	296	FALSE
d__Bacteria;p__Actinobacteriota;c__Thermoleophilia;o__UBA2241;f__UBA2241;g__PALSA-647	0.383224	295	FALSE
d__Bacteria;p__Acidobacteriota;c__Acidobacteriae;o__Bryobacterales;f__Bryobacteraceae;g__Palsa-89	-0.146232	292	FALSE
d__Bacteria;p__Proteobacteria;c__Alphaproteobacteria;o__;f__;g__	0.344547	292	FALSE
d__Bacteria;p__Chlamydiota;c__Chlamydiia;o__Chlamydiales_778124;f__Rhabdochlamydiaceae;__	0.456591	291	FALSE
d__Bacteria;p__Chloroflexota;c__Dehalococcoidia;o__SHYD01;f__SHYD01;g__SHYD01	0.0180093	291	FALSE
d__Bacteria;p__Actinobacteriota;c__Acidimicrobiia_401430;__;__;__	-0.365616	290	FALSE
d__Bacteria;p__Actinobacteriota;c__Coriobacteriia;o__OPB41;__;__	0.557492	290	FALSE
d__Bacteria;p__Proteobacteria;c__Alphaproteobacteria;o__Rhizobiales_A_504723;f__Aestuariivirgaceae;g__Aestuariivirga	-0.0703873	289	FALSE
d__Bacteria;p__Firmicutes_A;c__Clostridia_258483;o__Clostridiales;f__Clostridiaceae_222000;g__Clostridium_S_221419	0.20873	288	FALSE
d__Bacteria;p__FCPU426;c__Palsa-1180;o__Palsa-1180;f__Palsa-1180;g__Bog-1183	0.755106	287	FALSE
d__Bacteria;p__Desulfobacterota_G_459546;c__Desulfuromonadia;o__Geobacterales;f__Geobacteraceae;g__Geomonas	0.189133	286	FALSE
d__Bacteria;p__Spirochaetota;c__Brevinematia;o__Brevinematales;f__Brevinemataceae;g__Brevinema	0.234934	286	FALSE
d__Bacteria;p__Desulfobacterota_G_459546;c__Desulfuromonadia;o__Geobacterales;f__Geobacteraceae;g__Geomobilimonas	-0.222256	284	FALSE
d__Bacteria;p__Patescibacteria;c__ABY1;o__BM507;f__;g__	-0.0884047	284	FALSE
d__Bacteria;p__Patescibacteria;c__Paceibacteria;o__UBA9983_A;f__Zambryskibacteraceae_A;g__C7867-005	-0.168709	284	FALSE
d__Bacteria;p__Actinobacteriota;c__Thermoleophilia;o__Gaiellales;f__Gaiellaceae;__	-0.941628	282	FALSE
d__Bacteria;p__Proteobacteria;c__Alphaproteobacteria;o__Caulobacterales;f__Caulobacteraceae;g__Phenylobacterium	0.533554	282	FALSE
d__Bacteria;p__Patescibacteria;c__Paceibacteria;o__UBA9983_A;__;__	0.124958	281	FALSE
d__Bacteria;p__Actinobacteriota;c__Actinomycetia;__;__;__	0.551334	280	FALSE
d__Bacteria;p__Desulfobacterota_I;c__Syntrophobacteria;o__Syntrophobacterales;f__;g__	-0.548513	280	FALSE
d__Bacteria;p__Chloroflexota;c__Anaerolineae;o__Anaerolineales;f__UBA4823;g__DSWF01	0.532121	279	FALSE
d__Bacteria;p__Proteobacteria;c__Gammaproteobacteria;o__Burkholderiales_595427;f__Burkholderiaceae_A_595427;g__VBCK01	-0.223334	278	FALSE
d__Bacteria;p__Patescibacteria;c__Saccharimonadia;o__UBA4664;f__UBA4664;g__UBA4664	0.494075	276	FALSE
d__Bacteria;p__Desulfobacterota_G_459546;c__Desulfuromonadia;o__Geobacterales;f__Pseudopelobacteraceae;g__JACRCG01	-0.150514	269	FALSE
d__Archaea;p__Methanobacteriota_A_1229;c__Methanobacteria;o__Methanobacteriales;f__Methanobacteriaceae;g__Methanobacterium_D_1054	0.288986	267	FALSE
d__Bacteria;p__Actinobacteriota;c__Thermoleophilia;o__Solirubrobacterales;__;__	-0.195587	265	FALSE
d__Bacteria;p__Proteobacteria;c__Gammaproteobacteria;o__Pseudomonadales_660879;f__Moraxellaceae;g__Acinetobacter	0.47779	265	FALSE
d__Bacteria;p__Firmicutes_D;c__Bacilli;o__Bacillales_B_310392;f__Bacillaceae_G_310392;g__Bacillus_A	0.249893	264	FALSE
d__Bacteria;p__Verrucomicrobiota;c__Verrucomicrobiae;o__Opitutales;f__Opitutaceae;g__Lacunisphaera_756365	0.232331	264	FALSE
d__Bacteria;p__Patescibacteria;c__ABY1;__;__;__	-0.14553	263	FALSE
d__Bacteria;p__Actinobacteriota;c__Thermoleophilia;o__Gaiellales;f__Gaiellaceae;g__Palsa-739	-0.435706	262	FALSE
d__Bacteria;p__Actinobacteriota;c__Actinomycetia;o__Mycobacteriales;__;__	-0.518789	261	FALSE
d__Bacteria;p__Actinobacteriota;c__Actinomycetia;o__Streptomycetales_400645;f__Streptomycetaceae_400641;__	0.571996	261	FALSE
d__Bacteria;p__Patescibacteria;c__Paceibacteria;o__UBA9983_A;f__UBA2103;g__C7867-001	0.546351	261	FALSE
d__Bacteria;p__Proteobacteria;c__Alphaproteobacteria;o__Rhizobiales_A_504721;f__Methyloligellaceae;__	0.0300758	261	FALSE
d__Bacteria;p__Actinobacteriota;c__Actinomycetia;o__Mycobacteriales;f__Pseudonocardiaceae;g__Kutzneria	0.915276	260	FALSE
d__Bacteria;p__Nitrospirota_A_437815;c__Thermodesulfovibrionia;o__Thermodesulfovibrionales;f__Dissulfurispiraceae;__	-0.144824	258	FALSE
d__Bacteria;p__Patescibacteria;c__Paceibacteria;o__Moranbacterales;f__GWC2-37-73;g__UBA12068	0.408178	257	FALSE
d__Bacteria;p__Chlamydiota;c__Chlamydiia;o__;f__;g__	-0.0468459	255	FALSE
d__Bacteria;p__Desulfobacterota_G_459546;c__Desulfuromonadia;o__Geobacterales;f__Pseudopelobacteraceae;g__Oryzomonas	0.150212	254	FALSE
d__Bacteria;p__Planctomycetota;c__Planctomycetia;o__Isosphaerales;f__Isosphaeraceae;g__Aquisphaera	-1.12325	254	FALSE
d__Bacteria;p__Firmicutes_D;c__Bacilli;o__Bacillales_B_306089;f__Bacillaceae_H_289398;g__Priestia	0.121025	253	FALSE
d__Bacteria;p__Proteobacteria;c__Gammaproteobacteria;o__Xanthomonadales_613062;f__Rhodanobacteraceae_613062;g__Dyella_B	0.379255	249	FALSE
d__Bacteria;p__Proteobacteria;c__Gammaproteobacteria;o__Burkholderiales_597432;f__Rhodocyclaceae;g__Uliginosibacterium_596815	0.0630644	246	FALSE
d__Bacteria;p__Eremiobacterota;c__Eremiobacteria;o__Baltobacterales;f__Baltobacteraceae;g__Tyrphobacter	0.324906	242	FALSE
d__Bacteria;p__Acidobacteriota;c__Acidobacteriae;o__Bryobacterales;f__Bryobacteraceae;g__Paludibaculum	-0.317873	240	FALSE
d__Bacteria;p__Bacteroidota;c__Bacteroidia;o__Bacteroidales;f__VadinHA17_874699;g__HyVt-105	0.430421	238	FALSE
d__Bacteria;p__Patescibacteria;c__Paceibacteria;o__Moranbacterales;__;__	0.122983	236	FALSE
d__Bacteria;p__Patescibacteria;c__Paceibacteria;o__Moranbacterales;f__UBA2206;g__	-0.058415	233	FALSE
d__Bacteria;p__Patescibacteria;c__ABY1;o__SG8-24;f__SG8-24;g__SG8-24	-0.235368	232	FALSE
d__Bacteria;p__Proteobacteria;c__Gammaproteobacteria;o__Methylococcales;f__Methylococcaceae;g__Methyloterricola	0.451587	223	FALSE
d__Bacteria;p__Proteobacteria;c__Gammaproteobacteria;o__Burkholderiales_592524;f__Burkholderiaceae_A_580492;g__Burkholderia	0.628966	217	FALSE
d__Bacteria;p__Proteobacteria;c__Alphaproteobacteria;o__Rhizobiales_A_504705;f__Xanthobacteraceae_503485;g__Pseudolabrys_502538	-0.33931	203	FALSE
d__Bacteria;p__Bacteroidota;c__Bacteroidia;o__Cytophagales;f__Cyclobacteriaceae_900466;g__ELB16-189	-0.364729	202	FALSE
d__Bacteria;p__Proteobacteria;c__Alphaproteobacteria;o__Reyranellales;f__Reyranellaceae;g__Reyranella	0.0251133	177	FALSE

## Sheet: S6
Data S6. ANCOM differential abundance of putative metabolic pathway in the rhizosphere and endosphere
ID (MetaCyc Pathway)	clr	W	Reject null hypothesis
PWY-3801	4.42902	408	TRUE				TRUE = significant difference
PWY-1422	4.02247	406	TRUE				FALSE = no significant difference
PWY-6107	-2.49445	406	TRUE
PWY-7198	3.41881	404	TRUE				clr (+) = rhizosphere
PWY-7210	3.40478	404	TRUE				clr (-) = endosphere
PWY-6165	3.59897	403	TRUE
PWY-6654	3.03613	403	TRUE
PWY-7274	-2.50508	402	TRUE
P621-PWY	-2.16293	401	TRUE
PWY-5532	3.09591	401	TRUE
CHLOROPHYLL-SYN	3.83803	400	TRUE
PWY-5198	2.43828	400	TRUE
PWY-5529	3.87944	400	TRUE
PWY-6350	2.7443	400	TRUE
PWY-6148	2.68587	399	TRUE
PWY-6349	2.67807	399	TRUE
PWY-6174	2.36158	397	TRUE
PWY-7286	2.91169	397	TRUE
P341-PWY	3.39644	396	TRUE
CENTBENZCOA-PWY	2.28202	395	TRUE
METHANOGENESIS-PWY	1.90987	394	TRUE
PWY-5419	-1.84131	391	TRUE
PWY-5531	3.24685	391	TRUE
PWY-7159	3.24685	391	TRUE
P281-PWY	-1.67334	386	TRUE
PWY-5005	1.51536	380	TRUE
PWY-6167	2.12405	380	TRUE
PWY-7377	1.55278	379	TRUE
P163-PWY	-1.73609	378	TRUE
PWY-6588	-1.51155	377	TRUE
PWY-5676	-1.45177	375	TRUE
PWY-6876	-1.50257	375	TRUE
PWY-5392	1.98314	374	TRUE
METH-ACETATE-PWY	1.3521	372	TRUE
PWY-5181	-1.43705	371	TRUE
PWY-5420	-1.43319	368	TRUE
PWY-6478	1.19069	363	TRUE
PROTOCATECHUATE-ORTHO-CLEAVAGE-PWY	-1.26912	362	TRUE
PWY-5088	2.16141	362	TRUE
PWY-5654	-1.44346	362	TRUE
PWY-6486	1.92536	359	TRUE
PWY-7391	1.33295	358	TRUE
KETOGLUCONMET-PWY	-1.30989	354	TRUE
PWY-6339	2.42276	354	TRUE
CODH-PWY	0.945912	353	TRUE
PWY-7371	0.927102	353	TRUE
PWY-7254	-1.24087	350	TRUE
PPGPPMET-PWY	-1.24865	349	TRUE
PWY-5304	0.882357	348	TRUE
PWY-5028	-1.20607	347	TRUE
PWY-5180	-1.09856	346	TRUE
PWY-5182	-1.09856	346	TRUE
PWY-6749	0.888631	345	TRUE
PWY-6892	0.747161	345	TRUE
PWY-7374	0.658582	345	TRUE
PWY-7347	0.768025	344	TRUE
PWY-7376	-1.08198	344	TRUE
PWY-5656	-1.8962	343	TRUE
PWY-6182	-1.11901	343	TRUE
PWY-7255	-1.27985	343	TRUE
PWY0-1533	-1.04288	343	TRUE
P241-PWY	1.04681	342	TRUE
PWY-3661	-2.27814	342	TRUE
PWY-5104	0.552113	341	TRUE
PWY-1861	0.738877	339	TRUE
PWY-5417	-1.07932	339	TRUE
PWY-5431	-1.07932	339	TRUE
PWY-6071	-1.09357	339	TRUE
RUMP-PWY	0.724442	339	TRUE
HEXITOLDEGSUPER-PWY	0.719147	338	TRUE
SUCSYN-PWY	0.644705	338	TRUE
TYRFUMCAT-PWY	-0.913048	338	TRUE
PWY-4361	1.22001	337	TRUE
PWY-5941	0.840847	337	TRUE
PWY0-1241	0.487601	337	TRUE
PWY-7431	-0.887375	336	TRUE
P42-PWY	0.445968	335	TRUE
PWY-7527	1.25723	335	TRUE
P261-PWY	0.793838	334	TRUE
PWY0-321	-0.959536	334	TRUE
BENZCOA-PWY	1.2428	333	TRUE
TCA-GLYOX-BYPASS	-0.798708	333	TRUE
PWY-5184	1.27396	332	TRUE
ARGDEG-PWY	1.08185	330	TRUE
ORNARGDEG-PWY	1.08185	330	TRUE
PWY-6895	0.752827	330	TRUE
PWY-6263	0.442811	329	TRUE
PWY0-41	-1.81895	328	TRUE
CATECHOL-ORTHO-CLEAVAGE-PWY	-1.00581	325	TRUE
DENOVOPURINE2-PWY	0.243559	325	TRUE
GLYOXYLATE-BYPASS	-0.726212	325	TRUE
PWY-6891	0.763914	323	TRUE
PWY-6317	0.242028	322	TRUE
THISYN-PWY	0.428398	320	TRUE
PWY-7237	-0.934905	318	TRUE
PYRIDOXSYN-PWY	0.479777	317	TRUE
P562-PWY	-0.930497	316	TRUE
PWY-5989	-0.659004	315	TRUE
PWY-722	1.10228	314	TRUE
PWY-7094	-0.651377	313	TRUE
PWY0-1061	-0.719944	313	TRUE
PWY-6282	-0.632555	312	TRUE
ANAGLYCOLYSIS-PWY	0.129081	311	TRUE
FASYN-INITIAL-PWY	-0.6305	311	TRUE
NAGLIPASYN-PWY	0.179355	311	TRUE
PWY0-862	-0.617995	311	TRUE
PWY-6467	0.175075	309	TRUE
PWY-7184	-0.115976	309	TRUE
PWY0-166	-0.100282	309	TRUE
COA-PWY	0.118106	308	TRUE
FAO-PWY	-0.597924	308	TRUE
PWY-7211	-0.148023	308	TRUE
PWYG-321	-0.596977	308	TRUE
REDCITCYC	-0.597694	308	TRUE
ANAEROFRUCAT-PWY	-0.183641	307	TRUE
GLUCONEO-PWY	-0.170353	307	TRUE
PWY-6519	-0.574866	307	TRUE
PWY-7664	-0.59417	307	TRUE
PWY490-3	-0.771445	307	TRUE
P461-PWY	0.669403	306	TRUE
PWY-5415	-0.972479	306	TRUE
PWY-5345	-0.220991	305	TRUE
PWY-5913	-0.383151	305	TRUE
PWY-7197	0.0948392	305	TRUE
PWY-7539	-0.332411	305	TRUE
UDPNAGSYN-PWY	0.106754	305	TRUE
DAPLYSINESYN-PWY	-0.313802	304	FALSE
FASYN-ELONG-PWY	-0.193885	304	FALSE
GLYCOLYSIS-E-D	-0.124777	304	FALSE
PWY-6572	0.752417	304	FALSE
HEMESYN2-PWY	-0.144124	303	FALSE
PWY-5747	-0.687295	303	FALSE
1CMET2-PWY	-0.153929	302	FALSE
PWY-6147	-0.319109	302	FALSE
UBISYN-PWY	-0.492189	302	FALSE
ARGSYNBSUB-PWY	0.100366	301	FALSE
PWY-5918	-0.139059	301	FALSE
PWY-6969	-0.0830982	301	FALSE
PWY-7219	0.0934736	301	FALSE
SALVADEHYPOX-PWY	-0.364222	301	FALSE
TCA	-0.0827626	301	FALSE
GLCMANNANAUT-PWY	0.51137	300	FALSE
HEME-BIOSYNTHESIS-II	-0.321257	300	FALSE
P105-PWY	-0.436265	300	FALSE
PWY-5695	-0.362513	300	FALSE
PWY-7663	-0.118154	300	FALSE
BIOTIN-BIOSYNTHESIS-PWY	-0.478171	299	FALSE
FOLSYN-PWY	-0.22359	299	FALSE
P4-PWY	-0.248399	299	FALSE
PWY-5484	-0.0957138	299	FALSE
PWY-6386	-0.0176575	299	FALSE
PWY0-1261	-0.114516	299	FALSE
PWY0-781	-0.256434	299	FALSE
SER-GLYSYN-PWY	-0.0511137	299	FALSE
SULFATE-CYS-PWY	-0.270367	299	FALSE
TRPSYN-PWY	0.0824337	299	FALSE
HSERMETANA-PWY	-0.414217	298	FALSE
PWY-2942	-0.0793603	298	FALSE
PWY-5855	-0.481985	298	FALSE
PWY-5856	-0.481985	298	FALSE
PWY-5857	-0.481985	298	FALSE
PWY-5971	-0.527826	298	FALSE
PWY-5973	-0.0952834	298	FALSE
PWY-6628	-0.468336	298	FALSE
PWY-6708	-0.481985	298	FALSE
PWY-7187	0.160696	298	FALSE
PWY-7228	0.00110915	298	FALSE
CALVIN-PWY	0.00474622	297	FALSE
PWY-3781	-0.0457004	297	FALSE
PWY-6612	-0.292791	297	FALSE
PWY-6630	-0.457336	297	FALSE
PWY-7221	0.00175509	297	FALSE
PWY0-1586	-0.294264	297	FALSE
PWY0-42	-0.642684	297	FALSE
PYRIDNUCSAL-PWY	-0.405804	297	FALSE
SO4ASSIM-PWY	-0.278735	297	FALSE
COBALSYN-PWY	-0.301114	296	FALSE
GLYCOLYSIS-TCA-GLYOX-BYPASS	-0.495395	296	FALSE
PWY-5097	-0.0473153	296	FALSE
PWY-5121	0.102627	296	FALSE
PWY-5659	-0.0143511	296	FALSE
ARGSYN-PWY	0.0826805	295	FALSE
FERMENTATION-PWY	-0.452616	295	FALSE
MET-SAM-PWY	-0.253198	295	FALSE
PWY-6125	0.0137695	295	FALSE
PWY-6353	-0.226912	295	FALSE
PWY-6737	-0.157801	295	FALSE
LEU-DEG2-PWY	-0.524598	294	FALSE
NONOXIPENT-PWY	0.00116662	294	FALSE
PANTOSYN-PWY	-0.0521279	294	FALSE
PWY-6385	-0.00197573	294	FALSE
PWY-6897	-0.0105443	294	FALSE
PWY0-1297	-0.554635	294	FALSE
HISDEG-PWY	-0.26208	293	FALSE
PANTO-PWY	-0.0561541	293	FALSE
PWY-5509	-0.418059	293	FALSE
PWY-5920	-0.190427	293	FALSE
PWY-6269	-0.418961	293	FALSE
PWY-6608	-0.0946596	293	FALSE
PWY-7229	0.0636919	293	FALSE
PWY0-1479	-0.213781	293	FALSE
PWY0-162	0.0704114	293	FALSE
PENTOSE-P-PWY	-0.0419855	292	FALSE
POLYISOPRENSYN-PWY	0.0695326	292	FALSE
PWY-6387	0.0162026	292	FALSE
PWY-7328	-0.615969	292	FALSE
PWY-7400	0.0786711	292	FALSE
DTDPRHAMSYN-PWY	0.113678	291	FALSE
GLYCOCAT-PWY	-0.0299168	291	FALSE
P161-PWY	-0.727069	291	FALSE
PWY-5686	0.0663868	291	FALSE
PWY-6123	0.0719868	291	FALSE
PWY-6126	0.0657979	291	FALSE
PWY-6545	0.132873	291	FALSE
PWY-7196	0.142893	291	FALSE
PWY-7208	0.0593217	291	FALSE
COMPLETE-ARO-PWY	0.0560826	290	FALSE
PWY-5347	-0.188379	290	FALSE
PWY-7234	-0.0869993	290	FALSE
THRESYN-PWY	0.0831567	290	FALSE
GLUTORN-PWY	-0.0592073	289	FALSE
PWY-6641	0.722066	289	FALSE
PWY-3001	0.065723	288	FALSE
PWY-6383	-1.01247	288	FALSE
PWY-7220	0.0273354	288	FALSE
PWY-7222	0.0273354	288	FALSE
RIBOSYN2-PWY	0.0185104	288	FALSE
ARGORNPROST-PWY	-0.543507	287	FALSE
ARO-PWY	0.0457693	287	FALSE
PYRIDNUCSYN-PWY	0.0666304	287	FALSE
GLYCOLYSIS	-0.00411456	286	FALSE
HOMOSER-METSYN-PWY	-0.308811	286	FALSE
ILEUSYN-PWY	-0.0606206	286	FALSE
PWY-5188	0.0314753	286	FALSE
PWY-6122	0.0446422	286	FALSE
PWY-6277	0.0446422	286	FALSE
PWY-7111	-0.246714	286	FALSE
PWY-841	0.0410239	286	FALSE
VALSYN-PWY	-0.0606206	286	FALSE
GLUCUROCAT-PWY	-0.572048	285	FALSE
PWY-6121	0.0244313	285	FALSE
PWY-5189	0.021371	283	FALSE
PWY0-1415	-0.112542	283	FALSE
PEPTIDOGLYCANSYN-PWY	0.0265644	282	FALSE
PWY-6507	-0.570045	282	FALSE
PWY0-1298	-0.476842	282	FALSE
PWY-5154	-0.102464	281	FALSE
PWY-6163	0.0413409	281	FALSE
GALACT-GLUCUROCAT-PWY	-0.556302	280	FALSE
PHOSLIPSYN-PWY	0.0388523	280	FALSE
GALACTUROCAT-PWY	-0.305946	279	FALSE
PWY-5101	-0.025768	279	FALSE
PWY-5100	0.14675	278	FALSE
PWY-5667	0.0294444	278	FALSE
PWY0-1319	0.0294444	278	FALSE
ASPASN-PWY	-0.365688	276	FALSE
NONMEVIPP-PWY	0.0297603	275	FALSE
PWY-6700	0.0116283	275	FALSE
PWY-7392	0.128383	275	FALSE
PWY-7560	0.0297603	275	FALSE
TRNA-CHARGING-PWY	0.0474876	275	FALSE
PWY-6609	0.115706	274	FALSE
PWY-7007	-0.916632	274	FALSE
HISTSYN-PWY	0.0338189	273	FALSE
GALLATE-DEGRADATION-I-PWY	-1.21246	272	FALSE
OANTIGEN-PWY	0.049797	272	FALSE
PWY-5022	-0.173062	272	FALSE
METHYLGALLATE-DEGRADATION-PWY	-1.19387	271	FALSE
PWY-5103	0.0626292	271	FALSE
PWY-6703	0.0277035	271	FALSE
PWY-7456	-0.583949	271	FALSE
PRPP-PWY	-0.117128	268	FALSE
P108-PWY	0.0723608	267	FALSE
PWY4FS-7	0.0577029	267	FALSE
PWY4FS-8	0.0577029	267	FALSE
BRANCHED-CHAIN-AA-SYN-PWY	0.0446096	265	FALSE
PWY0-845	-0.436328	265	FALSE
GLYCOGENSYNTH-PWY	0.0495078	264	FALSE
POLYAMINSYN3-PWY	0.140774	264	FALSE
DENITRIFICATION-PWY	-0.415857	262	FALSE
COLANSYN-PWY	0.0539501	261	FALSE
PWY-7323	0.0374957	260	FALSE
PWY-7242	-0.32841	257	FALSE
P23-PWY	-0.0245179	256	FALSE
PWY-5741	-0.36035	255	FALSE
PWY-1501	-1.07832	253	FALSE
PWY-5384	-0.420767	252	FALSE
PWY-621	-0.421603	252	FALSE
POLYAMSYN-PWY	-0.0715629	251	FALSE
ARG+POLYAMINE-SYN	-0.0415711	250	FALSE
GLUCOSE1PMETAB-PWY	-0.413655	250	FALSE
PWY-7200	0.0775467	249	FALSE
PWY-1269	0.0458109	248	FALSE
NAD-BIOSYNTHESIS-II	0.532598	247	FALSE
PWY-5705	-0.5758	247	FALSE
P441-PWY	0.419375	246	FALSE
P125-PWY	-1.0276	243	FALSE
GALLATE-DEGRADATION-II-PWY	-1.42713	242	FALSE
PWY0-1277	-0.778612	241	FALSE
PWY0-1296	-0.328856	241	FALSE
TEICHOICACID-PWY	-0.712726	238	FALSE
PWY-6396	-0.792663	234	FALSE
PWY-6731	1.21784	234	FALSE
PWY-7090	-0.461541	230	FALSE
P184-PWY	-1.16402	229	FALSE
PWY-6901	0.0800356	229	FALSE
PWY-4984	-0.149207	228	FALSE
PWY-5840	0.164642	228	FALSE
PWY-5838	0.166215	227	FALSE
PWY-5897	0.164791	227	FALSE
PWY-5898	0.164791	227	FALSE
PWY-5899	0.164791	227	FALSE
PWY-7616	-0.594704	227	FALSE
CRNFORCAT-PWY	-1.0967	226	FALSE
P124-PWY	-0.135355	226	FALSE
PWY-181	-0.0766353	226	FALSE
PWY-4722	-1.09681	226	FALSE
PWY-5861	0.163691	226	FALSE
PWY-6151	-0.0754696	225	FALSE
PWY-7199	0.0399529	225	FALSE
PWY-6397	0.629583	224	FALSE
PWY-5430	-0.961043	222	FALSE
PWY-5845	0.151184	216	FALSE
PWY-5850	0.151184	216	FALSE
PWY-5863	0.158049	216	FALSE
PWY-5896	0.151184	216	FALSE
PWY-6948	0.607758	215	FALSE
PWY-5837	0.153559	214	FALSE
PWY-5860	0.148682	213	FALSE
PWY-5862	0.148682	213	FALSE
PWY-6404	0.638051	211	FALSE
PWY-1882	-0.455947	209	FALSE
PWY-5505	0.0399301	209	FALSE
P122-PWY	0.0362016	206	FALSE
PWY-7084	0.439556	205	FALSE
PWY-6562	-0.722082	192	FALSE
PWY-7003	-0.384649	192	FALSE
RHAMCAT-PWY	-0.0492688	190	FALSE
DHGLUCONATE-PYR-CAT-PWY	0.834984	175	FALSE
LIPASYN-PWY	-1.23036	172	FALSE
P221-PWY	0.228468	171	FALSE
PWY-7315	0.521446	171	FALSE
P162-PWY	0.982553	158	FALSE
PWY-1622	-0.168696	158	FALSE
PWY1G-0	-0.337491	157	FALSE
PWY-6470	0.86205	154	FALSE
PWY-7098	-1.32236	151	FALSE
PWY-5177	0.905154	148	FALSE
PWY-6338	-1.31717	148	FALSE
PWY-7097	-1.31717	148	FALSE
PWY-5178	-0.76712	147	FALSE
PWY-5507	0.568729	145	FALSE
PWY-7332	0.147383	143	FALSE
PWY-6993	-0.00446706	133	FALSE
P101-PWY	-0.254139	132	FALSE
PWY-6590	-0.157485	131	FALSE
GOLPDLCAT-PWY	-0.0672846	129	FALSE
PWY-6471	0.904879	128	FALSE
CENTFERM-PWY	-0.167236	124	FALSE
PWY-5647	-0.631771	124	FALSE
PWY-7295	-1.01818	124	FALSE
GLUCARDEG-PWY	-0.0447578	123	FALSE
PWY-6713	0.313642	121	FALSE
GALACTARDEG-PWY	-0.232022	120	FALSE
GLUCARGALACTSUPER-PWY	-0.232022	120	FALSE
GLYCOL-GLYOXDEG-PWY	0.602266	119	FALSE
HCAMHPDEG-PWY	-0.658837	117	FALSE
PWY-6690	-0.658837	117	FALSE
PWY-6505	-0.554386	116	FALSE
PWY-7446	0.183366	116	FALSE
PWY-5655	-0.528262	113	FALSE
ALL-CHORISMATE-PWY	-0.108071	112	FALSE
FUCCAT-PWY	-0.212731	110	FALSE
PWY-2941	0.415735	110	FALSE
PWY-6210	-0.598602	110	FALSE
PWY-7046	0.216754	107	FALSE
3-HYDROXYPHENYLACETATE-DEGRADATION-PWY	-0.531891	105	FALSE
PWY-6944	-0.267927	103	FALSE
PWY-922	-0.273957	102	FALSE
NADSYN-PWY	-0.265244	101	FALSE
PWY-5910	-0.2649	101	FALSE
PWY-5651	-0.279105	100	FALSE
PWY-6728	1.49905	98	FALSE
PWY-1361	-1.00308	89	FALSE
PWY-5677	-0.103342	89	FALSE
METHGLYUT-PWY	0.265942	82	FALSE
ENTBACSYN-PWY	-0.57237	77	FALSE
LACTOSECAT-PWY	-0.482405	73	FALSE
P381-PWY	-0.18763	69	FALSE
THREOCAT-PWY	0.404921	69	FALSE
PWY-3941	-0.524072	66	FALSE
PWY-6185	-0.422508	66	FALSE
PWY-7013	-0.799658	62	FALSE
VALDEG-PWY	0.774736	56	FALSE
ECASYN-PWY	0.324362	51	FALSE
LPSSYN-PWY	0.322025	49	FALSE
AST-PWY	-0.469009	46	FALSE
PWY-6992	-0.0344517	46	FALSE
KDO-NAGLIPASYN-PWY	-0.862332	45	FALSE
PWY-5183	-0.173523	43	FALSE
PWY-6957	-0.295725	43	FALSE
ORNDEG-PWY	1.06589	42	FALSE
PWY0-1338	0.386872	42	FALSE
PWY-3081	0.668403	40	FALSE
PWY-7401	0.0682635	39	FALSE
PWY-6141	-0.354233	38	FALSE
AEROBACTINSYN-PWY	-0.445182	37	FALSE
FUC-RHAMCAT-PWY	0.118577	37	FALSE
P164-PWY	-2.47961	34	FALSE
PWY-5266	-1.21786	29	FALSE
PWY-5273	-1.21786	29	FALSE
PWY-622	0.298278	28	FALSE
PWY-7373	-0.365313	28	FALSE
PWY-6629	0.0966185	26	FALSE

## Sheet: S7
Data S7. List of core bacteria taxa found in both indica and japonica
Feature ID	0.02	0.09	0.25	0.5	0.75	0.91	0.98
d__Bacteria;p__Proteobacteria;c__Alphaproteobacteria;o__Rhizobiales_A_504705;f__Xanthobacteraceae_503485;g__Bradyrhizobium	145.04	324.82	538.5	1758	4065	6809.1	8488.84
d__Bacteria;p__Proteobacteria;c__Gammaproteobacteria;o__Burkholderiales_597432;f__Rhodocyclaceae;__	92.72	222.7	402	610	1178	1951.12	2933.68
d__Bacteria;p__Myxococcota_A_473307;c__Polyangia_463783;o__Palsa-1104_A;f__Fen-1088;g__Fen-1137	120.04	262.92	344.5	521	748	1076.04	1551
d__Bacteria;p__Proteobacteria;c__Alphaproteobacteria;__;__;__	56.04	152.12	251	439	1056	1302.32	2190.88
d__Bacteria;p__Myxococcota_A_473307;c__Polyangia_463783;__;__;__	33.92	81.34	148	245	407	617.22	953.2
d__Bacteria;p__Proteobacteria;c__Gammaproteobacteria;__;__;__	42.28	62.56	123.5	192	392.5	658.64	1114.76
d__Bacteria;p__Myxococcota_A_473307;c__Polyangia_463783;o__Haliangiales_463188;f__Haliangiaceae_463188;g__Haliangium_463188	14.88	21	47.5	101	146	196.26	321.4

## Sheet: S8
Data S8. ANCOM differential abundance of microbial taxa in the indica and japonica
	clr (+) = japonica			TRUE = significant difference
	clr (-) = indica			FALSE = no significant difference
Taxa_ID	clr	W	Reject null hypothesis
d__Bacteria;p__Actinobacteriota;c__Actinomycetia;o__Streptosporangiales;f__Streptosporangiaceae;g__Sphaerisporangium_394618	7.94318	566	TRUE
d__Bacteria;p__Bacteroidota;c__Bacteroidia;o__Chitinophagales;f__Chitinophagaceae_966727;g__Niastella	8.01753	566	TRUE
d__Bacteria;p__Proteobacteria;c__Gammaproteobacteria;o__Enterobacterales_A_737866;f__Aeromonadaceae;g__Aeromonas	7.80188	564	TRUE
d__Bacteria;p__Proteobacteria;c__Gammaproteobacteria;o__Burkholderiales_592522;f__Burkholderiaceae_A_592522;g__Roseateles	7.21381	563	TRUE
d__Bacteria;p__Proteobacteria;c__Gammaproteobacteria;o__Burkholderiales_592524;f__Burkholderiaceae_A_574758;__	6.6123	559	TRUE
d__Bacteria;p__Proteobacteria;c__Gammaproteobacteria;o__Burkholderiales_592524;f__Burkholderiaceae_A_574758;g__Pseudoduganella	6.98313	559	TRUE
d__Bacteria;p__Actinobacteriota;c__Actinomycetia;o__Mycobacteriales;f__Micromonosporaceae;g__Micromonospora_H_372070	6.45116	556	TRUE
d__Bacteria;p__Actinobacteriota;c__Actinomycetia;o__Streptomycetales_400645;f__Streptomycetaceae_400641;g__Streptomyces_G_399870	7.77127	556	TRUE
d__Bacteria;p__Proteobacteria;c__Gammaproteobacteria;o__Burkholderiales_592522;f__Burkholderiaceae_A_592522;g__Acidovorax_A	6.65865	556	TRUE
d__Bacteria;p__Proteobacteria;c__Gammaproteobacteria;o__Steroidobacterales;f__Steroidobacteraceae;g__Steroidobacter_A_608626	6.24889	554	TRUE
d__Bacteria;p__Bacteroidota;c__Bacteroidia;o__Cytophagales;f__Cyclobacteriaceae_900466;g__Chryseolinea	6.11136	553	TRUE
d__Bacteria;p__Proteobacteria;c__Gammaproteobacteria;o__Pseudomonadales_650611;f__Pseudomonadaceae;__	6.17156	552	TRUE
d__Bacteria;p__Proteobacteria;c__Gammaproteobacteria;o__Enterobacterales_A_737866;f__Enterobacteriaceae_A;__	6.59393	550	TRUE
d__Bacteria;p__Myxococcota_A_473307;c__Polyangia_463783;o__Polyangiales;f__Polyangiaceae;g__	6.29986	549	TRUE
d__Bacteria;p__Proteobacteria;c__Gammaproteobacteria;o__Burkholderiales_592522;f__Burkholderiaceae_A_592522;g__Aquabacterium_A	5.59945	549	TRUE
d__Bacteria;p__Proteobacteria;c__Gammaproteobacteria;o__Burkholderiales_592524;f__Burkholderiaceae_A_574758;g__Massilia	5.26501	548	TRUE
d__Bacteria;p__Bacteroidota;c__Bacteroidia;o__Cytophagales;f__Cyclobacteriaceae_900466;g__Ohtaekwangia	5.38948	547	TRUE
d__Bacteria;p__Proteobacteria;c__Gammaproteobacteria;o__Burkholderiales_597432;f__Rhodocyclaceae;g__Azonexus_595956	6.0027	547	TRUE
d__Bacteria;p__Proteobacteria;c__Gammaproteobacteria;o__Xanthomonadales_613067;f__Rhodanobacteraceae_613067;g__Dokdonella_A	5.67953	547	TRUE
d__Bacteria;p__Bacteroidota;c__UBA10030;o__UBA10030;f__UBA6906;g__CAADGV01	-5.12594	546	TRUE
d__Bacteria;p__Proteobacteria;c__Alphaproteobacteria;o__Sphingomonadales;f__Sphingomonadaceae;g__Novosphingobium_485350	5.42944	543	TRUE
d__Bacteria;p__Proteobacteria;c__Alphaproteobacteria;o__Rhizobiales_A_501058;f__Rhizobiaceae_A_501058;g__Rhizobium_A_501058	5.48693	541	TRUE
d__Bacteria;p__Proteobacteria;c__Alphaproteobacteria;o__Rhizobiales_A_502138;f__Devosiaceae;g__Devosia_A_501803	5.49499	540	TRUE
d__Bacteria;p__Proteobacteria;c__Gammaproteobacteria;o__Burkholderiales_597441;f__Chromobacteriaceae;g__Aquitalea	6.38056	540	TRUE
d__Bacteria;p__Proteobacteria;c__Gammaproteobacteria;o__Enterobacterales_A_737866;f__Aeromonadaceae;g__Tolumonas	5.64705	539	TRUE
d__Bacteria;p__Proteobacteria;c__Alphaproteobacteria;o__Dongiales;f__Dongiaceae;g__Dongia_507335	4.79786	538	TRUE
d__Bacteria;p__Proteobacteria;c__Alphaproteobacteria;o__Rhizobiales_A_501059;f__Rhizobiaceae_A_501059;__	5.15453	538	TRUE
d__Bacteria;p__Bacteroidota;c__Bacteroidia;o__Flavobacteriales_877923;f__Flavobacteriaceae;g__Flavobacterium	4.80119	536	TRUE
d__Bacteria;p__Myxococcota_A_473307;c__Polyangia_463783;o__Polyangiales;f__;g__	4.917	536	TRUE
d__Bacteria;p__Proteobacteria;c__Gammaproteobacteria;o__Burkholderiales_597441;f__Chromobacteriaceae;g__Vogesella	5.24261	535	TRUE
d__Bacteria;p__Proteobacteria;c__Gammaproteobacteria;o__Xanthomonadales_616009;f__Xanthomonadaceae_616009;g__Lysobacter_A_615715	4.73503	535	TRUE
d__Bacteria;p__Proteobacteria;c__Alphaproteobacteria;o__Caulobacterales;f__Caulobacteraceae;g__Caulobacter_487784	5.50923	534	TRUE
d__Bacteria;p__Myxococcota_A_473307;c__;o__;f__;g__	-4.49744	531	TRUE
d__Bacteria;p__Proteobacteria;c__Alphaproteobacteria;o__Caulobacterales;f__TH1-2;g__	2.14167	529	TRUE
d__Bacteria;p__Proteobacteria;c__Gammaproteobacteria;o__Burkholderiales_592522;f__Burkholderiaceae_A_592522;g__Rubrivivax	4.1939	529	TRUE
d__Bacteria;p__Chloroflexota;c__Anaerolineae;o__UBA4142;f__UBA4142;g__UBA4142	-4.52421	526	TRUE
d__Bacteria;p__Fibrobacterota;c__Fibrobacteria;o__Fibrobacterales;f__Fibrobacteraceae;g__	4.48668	526	TRUE
d__Bacteria;p__Proteobacteria;c__Gammaproteobacteria;o__Burkholderiales_597441;f__Methylophilaceae;g__Methylophilus	4.37382	525	TRUE
d__Bacteria;p__Proteobacteria;c__Gammaproteobacteria;o__Xanthomonadales_616009;f__Xanthomonadaceae_616009;g__Lysobacter_A_615995	4.37816	524	TRUE
d__Bacteria;p__Actinobacteriota;c__Actinomycetia;o__Streptomycetales_400645;f__Streptomycetaceae_400641;g__Streptomyces_D	2.13104	522	TRUE
d__Bacteria;p__Proteobacteria;c__Alphaproteobacteria;o__Rhizobiales_A_501396;f__Rhizobiaceae_A_499470;g__Mesorhizobium_F_498388	5.05037	522	TRUE
d__Bacteria;p__Proteobacteria;c__Gammaproteobacteria;o__Burkholderiales_592522;f__Burkholderiaceae_A_592522;g__Rhodoferax_A_585629	4.26459	521	TRUE
d__Bacteria;p__Patescibacteria;c__Saccharimonadia;o__Saccharimonadales;f__UBA4665;g__UBA4665	4.06768	520	TRUE
d__Bacteria;p__Chloroflexota;c__Anaerolineae;o__Anaerolineales;f__Anaerolineaceae_409200;__	-4.60709	519	TRUE
d__Bacteria;p__Actinobacteriota;c__Actinomycetia;o__Mycobacteriales;f__Micromonosporaceae;g__Actinoplanes	3.76763	518	TRUE
d__Bacteria;p__Actinobacteriota;c__Actinomycetia;o__Mycobacteriales;f__Pseudonocardiaceae;g__Lentzea	5.13731	518	TRUE
d__Bacteria;p__Proteobacteria;c__Alphaproteobacteria;o__Azospirillales_507929;f__Azospirillaceae_507917;g__Nitrospirillum	3.60607	518	TRUE
d__Bacteria;p__Proteobacteria;c__Gammaproteobacteria;o__Pseudomonadales_650611;f__Pseudomonadaceae;g__Pseudomonas_E_647464	2.51808	518	TRUE
d__Bacteria;p__Chloroflexota;c__Limnocylindria;o__Limnocylindrales;f__CSP1-4;g__GWC2-73-18	-4.46367	517	TRUE
d__Bacteria;p__Proteobacteria;c__Gammaproteobacteria;o__Steroidobacterales;f__Steroidobacteraceae;g__Povalibacter	3.41245	517	TRUE
d__Bacteria;p__Actinobacteriota;c__Actinomycetia;o__Mycobacteriales;f__Micromonosporaceae;g__Dactylosporangium	3.92819	516	TRUE
d__Bacteria;p__Bacteroidota;c__Bacteroidia;o__Chitinophagales;f__Chitinophagaceae_966727;g__Flavisolibacter_B	3.8991	516	TRUE
d__Bacteria;p__Proteobacteria;c__Alphaproteobacteria;o__Rhizobiales_A_504705;f__Xanthobacteraceae_503485;__	-4.66158	516	TRUE
d__Bacteria;p__Bacteroidota;c__Bacteroidia;o__Chitinophagales;f__Chitinophagaceae_966727;g__Panacibacter_956521	3.92303	515	TRUE
d__Bacteria;p__Proteobacteria;c__Gammaproteobacteria;o__Pseudomonadales_650611;f__Pseudomonadaceae;g__Pseudomonas_E_650326	2.41308	515	TRUE
d__Bacteria;p__Verrucomicrobiota;c__Verrucomicrobiae;o__Pedosphaerales;f__DSYF01;g__DSYF01	3.43329	515	TRUE
d__Bacteria;p__Bacteroidota;c__Bacteroidia;o__Chitinophagales;f__Chitinophagaceae_966727;g__Chitinophaga	3.68425	514	TRUE
d__Bacteria;p__Proteobacteria;c__Gammaproteobacteria;o__Burkholderiales_592522;f__Burkholderiaceae_A_592522;g__Ramlibacter_582307	3.4984	514	TRUE
d__Bacteria;p__Bacteroidota;c__Bacteroidia;o__Chitinophagales;f__Chitinophagaceae_966727;g__VBAT01	3.42613	513	TRUE
d__Bacteria;p__Bacteroidota;c__Bacteroidia;o__Flavobacteriales_877923;f__Weeksellaceae;g__Chryseobacterium_796614	3.65976	512	TRUE
d__Bacteria;p__Proteobacteria;c__Gammaproteobacteria;o__Burkholderiales_592522;f__Burkholderiaceae_A_592522;g__Rhizobacter_590950	3.71344	512	TRUE
d__Bacteria;p__Proteobacteria;c__Gammaproteobacteria;o__Pseudomonadales_650611;f__Pseudomonadaceae;g__Pseudomonas_B_650451	2.73566	512	TRUE
d__Bacteria;p__Verrucomicrobiota;c__Verrucomicrobiae;o__Pedosphaerales;f__UBA11358;g__WYBW01	3.66645	512	TRUE
d__Bacteria;p__Bacteroidota;c__Bacteroidia;o__Cytophagales;f__Cyclobacteriaceae_900466;__	3.44036	510	TRUE
d__Bacteria;p__Campylobacterota;c__Campylobacteria;o__Campylobacterales;f__Sulfurospirillaceae;g__Sulfurospirillum_A	4.08572	510	TRUE
d__Bacteria;p__Proteobacteria;c__Gammaproteobacteria;o__Burkholderiales_597441;f__Chromobacteriaceae;g__Chromobacterium	3.82844	510	TRUE
d__Bacteria;p__Bacteroidota;c__Bacteroidia;o__Cytophagales;__;__	3.5196	509	TRUE
d__Bacteria;p__Chloroflexota;c__Anaerolineae;o__Anaerolineales;f__Anaerolineaceae_409200;g__DSYU01	-4.21386	509	TRUE
d__Bacteria;p__Proteobacteria;c__Gammaproteobacteria;o__Burkholderiales_592524;f__Burkholderiaceae_A_574870;g__Undibacterium_570144	3.67547	509	TRUE
d__Bacteria;p__Armatimonadota;c__Fimbriimonadia;o__Fimbriimonadales;f__Fimbriimonadaceae;g__55-13	3.19677	508	TRUE
d__Bacteria;p__Proteobacteria;c__Alphaproteobacteria;o__Rhizobiales_A_504705;f__Beijerinckiaceae;g__Bosea	3.35321	506	TRUE
d__Bacteria;p__Proteobacteria;c__Gammaproteobacteria;o__Burkholderiales_597432;f__Rhodocyclaceae;g__Niveibacterium	3.35626	506	TRUE
d__Bacteria;p__Actinobacteriota;c__Actinomycetia;__;__;__	3.74635	505	TRUE
d__Bacteria;p__Proteobacteria;c__Alphaproteobacteria;o__Rhizobiales_A_500471;f__Rhizobiaceae_A_500471;g__Agrobacterium	2.94604	504	TRUE
d__Bacteria;p__Proteobacteria;c__Gammaproteobacteria;o__Burkholderiales_592522;f__Burkholderiaceae_A_592522;g__Pseudorhodoferax	2.39701	504	TRUE
d__Bacteria;p__Actinobacteriota;c__Acidimicrobiia_401430;o__Acidimicrobiales;f__Ilumatobacteraceae;g__	-4.41643	503	TRUE
d__Bacteria;p__Chloroflexota;c__Ktedonobacteria;o__Ktedonobacterales;f__Ktedonobacteraceae;g__Dictyobacter	-4.89819	503	TRUE
d__Bacteria;p__Proteobacteria;c__Alphaproteobacteria;o__Rhizobiales_A_500472;f__Rhizobiaceae_A_500472;g__Allorhizobium	4.32251	503	TRUE
d__Bacteria;p__Actinobacteriota;c__Coriobacteriia;o__OPB41;f__PHET01;g__DSSC01	-4.30596	502	TRUE
d__Bacteria;p__Proteobacteria;c__Alphaproteobacteria;o__Rhizobiales_A_500098;f__Rhizobiaceae_A_500098;g__Rhizobium_A_500098	3.81541	502	TRUE
d__Bacteria;p__Proteobacteria;c__Gammaproteobacteria;o__Burkholderiales_592522;f__Burkholderiaceae_A_592522;__	4.17853	498	TRUE
d__Bacteria;p__Proteobacteria;c__Gammaproteobacteria;o__Xanthomonadales_616009;f__Xanthomonadaceae_616009;g__Stenotrophomonas_A_615274	3.02368	498	TRUE
d__Bacteria;p__Actinobacteriota;c__Actinomycetia;o__Streptosporangiales;f__Streptosporangiaceae;__	3.79287	496	TRUE
d__Bacteria;p__Proteobacteria;c__Alphaproteobacteria;o__Rhizobiales_A_501582;f__Pleomorphomonadaceae;g__Pleomorphomonas	4.71644	495	TRUE
d__Bacteria;p__Proteobacteria;c__Gammaproteobacteria;o__Burkholderiales_592524;f__Burkholderiaceae_A_574934;g__Herbaspirillum	5.16785	495	TRUE
d__Bacteria;p__Proteobacteria;c__Gammaproteobacteria;o__Burkholderiales_592524;f__Burkholderiaceae_A_580492;g__Cupriavidus	-4.20069	495	TRUE
d__Bacteria;p__Proteobacteria;c__Gammaproteobacteria;o__Burkholderiales_597441;f__Gallionellaceae;g__Sideroxydans	2.55099	495	TRUE
d__Bacteria;p__Proteobacteria;c__Gammaproteobacteria;o__Burkholderiales_597432;f__Rhodocyclaceae;g__Uliginosibacterium_596815	4.44492	494	TRUE
d__Bacteria;p__Planctomycetota;c__Phycisphaerae;o__Tepidisphaerales;f__Tepidisphaeraceae;g__Tepidisphaera	-4.00934	493	TRUE
d__Bacteria;p__Proteobacteria;c__Alphaproteobacteria;o__Sphingomonadales;f__Sphingomonadaceae;g__Sphingobium_A_485959	3.53672	493	TRUE
d__Bacteria;p__Proteobacteria;c__Gammaproteobacteria;o__Steroidobacterales;f__Steroidobacteraceae;g__	3.22568	493	TRUE
d__Bacteria;p__Proteobacteria;c__Alphaproteobacteria;o__Caulobacterales;f__Caulobacteraceae;g__Asticcacaulis	4.03069	492	TRUE
d__Bacteria;p__Proteobacteria;c__Alphaproteobacteria;o__Sphingomonadales;f__Sphingomonadaceae;g__Sphingomicrobium_483265	3.50586	492	TRUE
d__Bacteria;p__Proteobacteria;c__Gammaproteobacteria;o__Burkholderiales_597432;f__Rhodocyclaceae;g__Denitratisoma	3.22379	492	TRUE
d__Bacteria;p__Firmicutes_A;c__Clostridia_258483;o__Clostridiales;f__Clostridiaceae_222000;g__Clostridium_T	3.46808	491	TRUE
d__Bacteria;p__Desulfobacterota_G_459546;c__Desulfuromonadia;o__Geobacterales;f__Geobacteraceae;__	-4.08067	482	TRUE
d__Bacteria;p__Proteobacteria;c__Gammaproteobacteria;o__Burkholderiales_592522;f__Burkholderiaceae_A_592522;g__Pelomonas	4.09363	479	TRUE
d__Bacteria;p__Proteobacteria;c__Alphaproteobacteria;o__Sphingomonadales;f__Sphingomonadaceae;g__Sphingomonas_L_486704	4.12028	473	TRUE
d__Bacteria;p__Patescibacteria;c__ABY1;o__Magasanikbacterales;f__GWA2-37-8;g__XYD2-FULL-39-9	-3.8652	471	TRUE
d__Bacteria;p__Proteobacteria;c__Alphaproteobacteria;o__Rhizobiales_A_504705;f__Beijerinckiaceae;g__Methylocystis	-4.07043	470	TRUE
d__Bacteria;p__Nitrospirota_A_437815;c__Thermodesulfovibrionia;o__Thermodesulfovibrionales;f__UBA6898;g__GW-Nitrospira-1	-3.52939	469	TRUE
d__Bacteria;p__Acidobacteriota;c__Acidobacteriae;o__Bryobacterales;f__Bryobacteraceae;__	-3.51902	467	TRUE
d__Bacteria;p__Chloroflexota;c__Anaerolineae;__;__;__	-3.5217	465	TRUE
d__Bacteria;p__Chloroflexota;c__Anaerolineae;o__Anaerolineales;f__UBA4823;g__UTCFX2	-3.45826	465	TRUE
d__Bacteria;p__Proteobacteria;c__Gammaproteobacteria;o__Methylococcales;f__Methylomonadaceae;g__Methylomonas	-3.78414	462	TRUE
d__Bacteria;p__Chloroflexota;c__Anaerolineae;o__Anaerolineales;__;__	-3.37881	461	TRUE
d__Bacteria;p__Myxococcota_A_473307;c__Myxococcia;o__Myxococcales;f__Myxococcaceae;g__	-4.10189	461	TRUE
d__Bacteria;p__Chloroflexota;c__Anaerolineae;o__Anaerolineales;f__Anaerolineaceae_409200;g__UBA4782	-3.38196	460	TRUE
d__Bacteria;p__Planctomycetota;c__Planctomycetia;o__Pirellulales;__;__	-3.34122	460	TRUE
d__Bacteria;p__Patescibacteria;c__Dojkabacteria;o__J137;f__J137;g__J137	-3.48618	459	TRUE
d__Bacteria;p__Myxococcota_A_473307;c__Myxococcia;o__Myxococcales;f__Myxococcaceae;__	-4.34014	456	TRUE
d__Bacteria;p__Spirochaetota;c__Spirochaetia;o__Treponematales;f__UBA8932;g__UBA2256	-3.439	453	TRUE
d__Bacteria;p__Myxococcota_A_473307;c__Polyangia_463783;o__Polyangiales;f__Polyangiaceae;g__Palsa-1150	-3.782	452	TRUE
d__Bacteria;p__Bacteroidota;c__Bacteroidia;o__Chitinophagales;f__Chitinophagaceae_966727;__	2.12251	451	TRUE
d__Bacteria;p__Proteobacteria;c__Alphaproteobacteria;o__Rhizobiales_A_504721;f__Rhodomicrobiaceae;g__Rhodomicrobium	-3.41226	451	TRUE
d__Bacteria;p__Chloroflexota;__;__;__;__	-3.31339	449	TRUE
d__Bacteria;p__Chloroflexota;c__Anaerolineae;o__CG2-30-64-16;f__CG2-30-64-16;g__MWBF01	-3.25945	448	TRUE
d__Bacteria;p__Acidobacteriota;c__Thermoanaerobaculia;o__UBA5066;f__UBA5066;g__RHKY01	-3.14039	446	TRUE
d__Bacteria;p__Acidobacteriota;c__Holophagae;o__Holophagales;f__Holophagaceae;g__Holophaga	-3.32381	441	TRUE
d__Bacteria;p__Desulfobacterota_C;c__Desulfomonilia;o__Desulfomonilales;f__Desulfomonilaceae;g__Desulfomonile	-3.33608	441	TRUE
d__Bacteria;p__Nitrospirota_A_437815;c__Thermodesulfovibrionia;o__Thermodesulfovibrionales;f__UBA1546;g__UBA1546	-3.42864	441	TRUE
d__Bacteria;p__;c__;o__;f__;g__	-4.07133	439	TRUE
d__Bacteria;p__Myxococcota_A_473307;c__Myxococcia;o__Myxococcales;f__Anaeromyxobacteraceae;g__Anaeromyxobacter	-3.45587	439	TRUE
d__Bacteria;p__Actinobacteriota;c__Actinomycetia;o__Mycobacteriales;f__Mycobacteriaceae;g__Mycobacterium	-3.44571	437	TRUE
d__Bacteria;p__Chloroflexota;c__Anaerolineae;o__Anaerolineales;f__UBA4823;__	-3.15114	437	TRUE
d__Bacteria;p__Proteobacteria;c__Gammaproteobacteria;o__Burkholderiales_592524;f__Burkholderiaceae_A_580492;g__Paraburkholderia_580243	-4.46327	437	TRUE
d__Bacteria;p__Firmicutes_A;c__Clostridia_258483;o__Clostridiales;f__Clostridiaceae_222000;g__Clostridium_AN	1.68445	436	TRUE
d__Bacteria;p__Desulfobacterota_G_459546;c__Desulfuromonadia;o__Geobacterales;__;__	-2.87081	434	TRUE
d__Bacteria;p__Actinobacteriota;c__Actinomycetia;o__Actinomycetales;__;__	-4.09926	433	TRUE
d__Bacteria;p__Bacteroidota;c__Bacteroidia;o__Bacteroidales;f__GWF2-35-48;g__GWF2-35-48	-3.18161	419	FALSE
d__Bacteria;p__Bacteroidota;c__Bacteroidia;o__Bacteroidales;f__JAAYUG01;g__JAAYUG01	-2.96056	418	FALSE
d__Bacteria;p__Proteobacteria;c__Alphaproteobacteria;o__Caulobacterales;f__Caulobacteraceae;g__Phenylobacterium	-3.81524	418	FALSE
d__Bacteria;p__Proteobacteria;c__Gammaproteobacteria;o__Methylococcales;f__Methylococcaceae;__	-3.47475	418	FALSE
d__Bacteria;p__Bacteroidota;c__Ignavibacteria;o__Ignavibacteriales;f__Melioribacteraceae;g__	-2.94597	417	FALSE
d__Bacteria;p__Chloroflexota;c__Ktedonobacteria;o__Ktedonobacterales;f__Ktedonobacteraceae;__	-3.50505	413	FALSE
d__Bacteria;p__Myxococcota_A_473307;c__Myxococcia;o__Myxococcales;f__Myxococcaceae;g__WRKR01	-3.70258	412	FALSE
d__Bacteria;p__Spirochaetota;c__Leptospirae;o__Leptospirales;f__Leptonemataceae;g__Leptonema	-3.12321	411	FALSE
d__Bacteria;p__Bacteroidota;c__Bacteroidia;o__Chitinophagales;f__Saprospiraceae;g__OLB9	-3.14211	410	FALSE
d__Bacteria;p__Bacteroidota;c__Bacteroidia;o__Bacteroidales;__;__	-3.06952	408	FALSE
d__Bacteria;p__Chloroflexota;c__Anaerolineae;o__Anaerolineales;f__EnvOPS12;g__OLB14	-2.76281	408	FALSE
d__Bacteria;p__Proteobacteria;c__Gammaproteobacteria;o__Burkholderiales_592524;f__Burkholderiaceae_A_580492;g__Ralstonia	-4.03411	404	FALSE
d__Bacteria;p__Proteobacteria;c__Gammaproteobacteria;o__Burkholderiales_597432;f__Rhodocyclaceae;g__UBA2250	-2.90151	401	FALSE
d__Bacteria;p__Proteobacteria;c__Alphaproteobacteria;o__Rhizobiales_A_504721;f__Rhodomicrobiaceae;g__R-RK-3	-3.42498	395	FALSE
d__Bacteria;p__Spirochaetota;c__Spirochaetia;o__Treponematales;f__Treponemataceae;g__Spiro-10	-2.89067	395	FALSE
d__Bacteria;p__Proteobacteria;c__Alphaproteobacteria;o__Rhizobiales_A_504705;f__Beijerinckiaceae;__	-3.12607	394	FALSE
d__Bacteria;p__Bacteroidota;c__Bacteroidia;o__Bacteroidales;f__VadinHA17_877549;g__	-2.68299	391	FALSE
d__Bacteria;p__Verrucomicrobiota;c__Verrucomicrobiae;o__Pedosphaerales;f__;g__	-2.87201	391	FALSE
d__Bacteria;p__Chloroflexota;c__Anaerolineae;o__4572-78;f__J111;g__DSQQ01	-2.8125	390	FALSE
d__Bacteria;p__Acidobacteriota;c__Vicinamibacteria;o__Fen-336;f__Fen-336;g__WYBL01	-2.64677	386	FALSE
d__Bacteria;p__Myxococcota_A_473307;c__Myxococcia;o__Myxococcales;f__Anaeromyxobacteraceae;g__R267	-2.49204	383	FALSE
d__Bacteria;p__Patescibacteria;c__Paceibacteria;o__UBA9983_A;f__UBA9973;g__UBA9973	-3.01302	380	FALSE
d__Bacteria;p__Myxococcota_A_473307;c__Myxococcia;o__Myxococcales;f__Anaeromyxobacteraceae;__	-2.67385	379	FALSE
d__Bacteria;p__Spirochaetota;c__Spirochaetia;o__Treponematales;f__;g__	-3.095	376	FALSE
d__Bacteria;p__Bacteroidota;c__UBA10030;o__UBA10030;f__UBA8401;g__SpSt-333	-2.49722	371	FALSE
d__Bacteria;p__Acidobacteriota;c__Holophagae;o__Holophagales;f__Holophagaceae;__	-2.63686	369	FALSE
d__Bacteria;p__Patescibacteria;c__Saccharimonadia;o__Saccharimonadales;f__AMD01;g__	-2.93202	368	FALSE
d__Bacteria;p__Acidobacteriota;c__Acidobacteriae;o__Acidobacteriales;f__Koribacteraceae;g__TOLSYN	-2.43115	365	FALSE
d__Bacteria;p__Patescibacteria;c__Saccharimonadia;o__Saccharimonadales;f__;g__	-3.08769	360	FALSE
d__Bacteria;p__Chloroflexota;c__Anaerolineae;o__Anaerolineales;f__EnvOPS12;g__	-2.45257	358	FALSE
d__Bacteria;p__Patescibacteria;c__Dojkabacteria;o__GCA-002793355;f__GCA-002793355;g__GCA-002793355	-2.23913	357	FALSE
d__Bacteria;p__Chloroflexota;c__Anaerolineae;o__Anaerolineales;f__Anaerolineaceae_409200;g__Anaerolinea	-2.00769	354	FALSE
d__Bacteria;p__Proteobacteria;c__Gammaproteobacteria;o__Burkholderiales_597441;f__Methylophilaceae;g__MM2	-2.67338	348	FALSE
d__Bacteria;p__Verrucomicrobiota;c__Verrucomicrobiae;o__Pedosphaerales;__;__	-2.48451	347	FALSE
d__Bacteria;p__Acidobacteriota;c__Vicinamibacteria;o__Vicinamibacterales;f__UBA8438;g__UBA8438	-2.36266	345	FALSE
d__Bacteria;p__Proteobacteria;c__Alphaproteobacteria;o__Rhizobiales_A_501582;f__Ancalomicrobiaceae;g__Ancalomicrobium	2.00917	340	FALSE
d__Bacteria;p__Verrucomicrobiota;c__Verrucomicrobiae;o__Opitutales;f__Opitutaceae;g__Lacunisphaera_756365	2.30055	340	FALSE
d__Bacteria;p__Planctomycetota;c__Planctomycetia;o__Pirellulales;f__Thermoguttaceae;__	-2.24465	334	FALSE
d__Bacteria;p__Proteobacteria;c__Alphaproteobacteria;o__Rhizobiales_A_504721;f__Hyphomicrobiaceae;g__Hyphomicrobium_A	-2.35586	332	FALSE
d__Bacteria;p__Actinobacteriota;c__Actinomycetia;o__Streptomycetales_400645;f__Catenulisporaceae;g__Catenulispora	-3.19048	330	FALSE
d__Bacteria;p__Proteobacteria;c__Gammaproteobacteria;o__Burkholderiales_597432;f__Rhodocyclaceae;g__Methyloversatilis	-2.61208	329	FALSE
d__Bacteria;__;__;__;__;__	-2.0547	328	FALSE
d__Bacteria;p__Myxococcota_A_473307;c__Myxococcia;o__Myxococcales;f__40CM-4-68-19;g__40CM-4-68-19	-2.26791	328	FALSE
d__Bacteria;p__Patescibacteria;c__Paceibacteria;o__Moranbacterales;f__UBA1568;g__UBA1568	-3.01907	328	FALSE
d__Bacteria;p__Chloroflexota;c__Anaerolineae;o__Anaerolineales;f__EnvOPS12;g__UBA877	-2.26598	327	FALSE
d__Bacteria;p__Verrucomicrobiota;c__Verrucomicrobiae;o__Opitutales;f__Opitutaceae;g__ER46	-1.56352	325	FALSE
d__Bacteria;p__Armatimonadota;c__Fimbriimonadia;o__Fimbriimonadales;f__Fimbriimonadaceae;g__UBA6659	-1.72752	321	FALSE
d__Bacteria;p__Acidobacteriota;c__Acidobacteriae;__;__;__	-2.26998	312	FALSE
d__Bacteria;p__Chloroflexota;c__Dehalococcoidia;o__;f__;g__	-2.23507	309	FALSE
d__Bacteria;p__Acidobacteriota;c__Thermoanaerobaculia;o__UBA5066;f__Gp7-AA6;g__Gp7-AA6	-1.64463	308	FALSE
d__Bacteria;p__Patescibacteria;c__Paceibacteria;o__UBA9983_A;f__PALSA-1337;g__C7867-002	-2.52014	307	FALSE
d__Bacteria;p__Acidobacteriota;c__Holophagae;o__Holophagales;f__Holophagaceae;g__Geothrix	-1.58605	304	FALSE
d__Bacteria;p__Verrucomicrobiota;c__Verrucomicrobiae;o__Chthoniobacterales;__;__	-1.78179	303	FALSE
d__Bacteria;p__Bacteroidota;c__Bacteroidia;o__Bacteroidales;f__;g__	-2.04943	302	FALSE
d__Bacteria;p__Desulfobacterota_G_459544;c__Syntrophorhabdia;o__Syntrophorhabdales;f__Syntrophorhabdaceae;g__	-1.77813	302	FALSE
d__Bacteria;p__Proteobacteria;c__Alphaproteobacteria;o__Sphingomonadales;f__Sphingomonadaceae;g__Novosphingobium_485351	2.68129	300	FALSE
d__Bacteria;p__Fibrobacterota;c__Chitinivibrionia;o__Chitinivibrionales;f__Chitinispirillaceae;g__Chitinispirillum	-2.14209	299	FALSE
d__Bacteria;p__Cyanobacteria;c__Vampirovibrionia;o__Gastranaerophilales;f__UBA9579;g__	-2.27155	297	FALSE
d__Bacteria;p__Verrucomicrobiota;c__Verrucomicrobiae;o__Opitutales;f__Opitutaceae;g__Lacunisphaera_756265	-2.46492	292	FALSE
d__Bacteria;p__Desulfobacterota_G_459546;c__Desulfuromonadia;o__Geobacterales;f__Geobacteraceae;g__Geomobilibacter	-2.37201	289	FALSE
d__Bacteria;p__Spirochaetota;c__Leptospirae;o__Turneriellales;f__Turneriellaceae;g__Turneriella	-2.37718	285	FALSE
d__Bacteria;p__Actinobacteriota;c__Actinomycetia;o__Actinomycetales;f__Kineosporiaceae;__	-1.76392	284	FALSE
d__Bacteria;p__Acidobacteriota;c__Acidobacteriae;o__VXMN01;f__VXMN01;g__VXMN01	-2.13387	282	FALSE
d__Bacteria;p__Planctomycetota;c__Planctomycetia;o__Planctomycetales;f__UBA10511;g__UBA10511	-2.17851	282	FALSE
d__Bacteria;p__Myxococcota_A_473307;c__Polyangia_463783;o__DRWM01;f__JAAZOP01;g__JAAZOP01	-1.81692	281	FALSE
d__Bacteria;p__Acidobacteriota;c__Acidobacteriae;o__Acidobacteriales;f__SbA1;g__Gp1-AA122	-1.88011	280	FALSE
d__Bacteria;p__Nitrospirota_A_437815;c__Nitrospiria;o__Nitrospirales;f__Nitrospiraceae;g__Nitrospira_C	1.34496	279	FALSE
d__Bacteria;p__Proteobacteria;c__Alphaproteobacteria;o__Rhizobiales_A_504705;f__Xanthobacteraceae_503485;g__Bradyrhizobium	-1.09682	275	FALSE
d__Bacteria;p__Proteobacteria;c__Gammaproteobacteria;o__Methylococcales;f__Methylococcaceae;g__Methyloterricola	-2.81581	274	FALSE
d__Bacteria;p__Myxococcota_A_473307;c__Polyangia_463783;o__Polyangiales;f__Polyangiaceae;__	-2.2347	268	FALSE
d__Bacteria;p__Patescibacteria;c__Saccharimonadia;o__Saccharimonadales;f__UBA4665;g__PMNU01	-2.34727	267	FALSE
d__Bacteria;p__Gemmatimonadota;c__Gemmatimonadetes;o__Gemmatimonadales;f__GWC2-71-9;__	1.30759	263	FALSE
d__Bacteria;p__Nitrospirota_A_437855;c__Leptospirillia;o__Leptospirillales;f__;g__	-2.23493	259	FALSE
d__Bacteria;p__Proteobacteria;c__Alphaproteobacteria;o__Rhizobiales_A_504705;f__Xanthobacteraceae_503485;g__Azorhizobium	1.35398	259	FALSE
d__Bacteria;p__Proteobacteria;c__Gammaproteobacteria;o__Burkholderiales_592522;f__Burkholderiaceae_A_592522;g__Ideonella_A_591966	1.7611	259	FALSE
d__Bacteria;p__Bacteroidota;c__Bacteroidia;o__AKYH767;f__B-17BO;g__UBA2475	-1.28746	258	FALSE
d__Bacteria;p__Patescibacteria;c__CPR2_A_11824;o__UBA1875;f__UBA1875;g__UBA7522	-1.46201	255	FALSE
d__Bacteria;p__Firmicutes_D;c__Bacilli;o__Paenibacillales;f__Paenibacillaceae_367444;g__Paenibacillus_J_366884	-2.22044	254	FALSE
d__Bacteria;p__Myxococcota_A_473307;c__Polyangia_463783;o__Haliangiales_463188;f__Haliangiaceae_463188;g__Haliangium_463188	1.04922	254	FALSE
d__Bacteria;p__Acidobacteriota;c__UBA4820;o__UBA4820;f__DSQY01;g__DSQY01	-1.85257	253	FALSE
d__Bacteria;p__Proteobacteria;c__Gammaproteobacteria;o__Burkholderiales_592522;f__Burkholderiaceae_A_592522;g__Piscinibacter	2.22066	252	FALSE
d__Bacteria;p__Desulfobacterota_G_459546;c__Desulfuromonadia;o__Geobacterales;f__Geobacteraceae;g__Geomobilimonas	-2.37828	242	FALSE
d__Bacteria;p__Bacteroidota;c__Bacteroidia;o__Bacteroidales;f__JAAYJT01;g__JAAYJT01	-1.71071	240	FALSE
d__Bacteria;p__Proteobacteria;c__Gammaproteobacteria;o__Diplorickettsiales;f__Diplorickettsiaceae;g__	-2.88983	240	FALSE
d__Bacteria;p__Proteobacteria;c__Alphaproteobacteria;o__Micropepsales;f__Micropepsaceae;g__Rhizomicrobium	-2.0248	239	FALSE
d__Bacteria;p__Proteobacteria;c__Gammaproteobacteria;o__Burkholderiales_597432;f__Rhodocyclaceae;g__Accumulibacter	1.46951	235	FALSE
d__Bacteria;p__Proteobacteria;c__Gammaproteobacteria;o__Xanthomonadales_613067;f__Rhodanobacteraceae_613067;g__Rudaea	1.64346	235	FALSE
d__Bacteria;p__Proteobacteria;c__Gammaproteobacteria;o__Burkholderiales_597437;f__Casimicrobiaceae;g__VBCG01	-1.43236	232	FALSE
d__Bacteria;p__Myxococcota_A_473307;c__Polyangia_463783;o__Palsa-1104_A;f__Fen-1088;g__Fen-1137	0.483474	231	FALSE
d__Bacteria;p__Actinobacteriota;c__Aquicultoria;o__Aquicultorales;f__Aquicultoraceae;g__Aquicultor	-1.87294	230	FALSE
d__Bacteria;p__Chloroflexota;c__Chloroflexia;o__Chloroflexales_407288;__;__	-1.67494	230	FALSE
d__Bacteria;p__Firmicutes_A;c__Clostridia_258483;o__Clostridiales;f__Clostridiaceae_222000;g__Clostridium_AM	0.803237	228	FALSE
d__Bacteria;p__Proteobacteria;c__Gammaproteobacteria;o__Burkholderiales_597433;f__SG8-39;g__VBDM01	0.549212	228	FALSE
d__Bacteria;p__Proteobacteria;c__Gammaproteobacteria;o__Burkholderiales_595427;f__Burkholderiaceae_A_595427;g__DSNY01	0.648036	227	FALSE
d__Bacteria;p__Proteobacteria;c__Gammaproteobacteria;o__Steroidobacterales;f__Steroidobacteraceae;__	1.5825	227	FALSE
d__Archaea;__;__;__;__;__	0.429335	226	FALSE
d__Bacteria;p__Firmicutes_D;c__Bacilli;o__Bacillales_B_310392;f__Bacillaceae_G_310392;g__Ectobacillus	0.534465	226	FALSE
d__Bacteria;p__Patescibacteria;c__Paceibacteria;o__UBA9983_A;f__XYD1-FULL-46-19;g__	0.464568	225	FALSE
d__Bacteria;p__Proteobacteria;c__Alphaproteobacteria;o__Azospirillales_507929;f__Azospirillaceae_507917;g__Azospirillum	1.82636	225	FALSE
d__Bacteria;p__Acidobacteriota;c__Thermoanaerobaculia;o__Thermoanaerobaculales;f__Thermoanaerobaculaceae;__	0.477482	224	FALSE
d__Bacteria;p__Desulfobacterota_G_459544;c__SM23-61;o__SM23-61;f__SM23-61;g__SM23-61	0.494662	224	FALSE
d__Bacteria;p__Verrucomicrobiota;c__Verrucomicrobiae;o__Opitutales;f__Opitutaceae;g__EW11	1.61626	224	FALSE
d__Bacteria;p__Acidobacteriota;c__Acidobacteriae;o__Acidobacteriales;__;__	0.448805	223	FALSE
d__Bacteria;p__Desulfobacterota_G_459546;c__Desulfuromonadia;__;__;__	0.498834	223	FALSE
d__Bacteria;p__Patescibacteria;c__ABY1;o__UBA10025;f__UBA10025;g__UBA10025	0.392721	223	FALSE
d__Bacteria;p__Patescibacteria;c__Microgenomatia;o__UBA1400;f__UBA12028;g__UBA12472	0.482827	223	FALSE
d__Bacteria;p__Planctomycetota;c__Planctomycetia;o__Gemmatales;f__Gemmataceae;g__Limnoglobus	0.653352	223	FALSE
d__Bacteria;p__Verrucomicrobiota;c__Verrucomicrobiae;o__Pedosphaerales;f__UBA8199;g__UBA8199	-1.32603	223	FALSE
d__Archaea;p__Halobacteriota;c__Methanomicrobia;o__Methanomicrobiales;f__Methanospirillaceae;g__Methanospirillum	0.505393	222	FALSE
d__Bacteria;p__Acidobacteriota;c__Acidobacteriae;o__Acidobacteriales;f__Koribacteraceae;g__Bog-257	0.556367	222	FALSE
d__Bacteria;p__Patescibacteria;c__ABY1;o__SG8-24;f__2-12-FULL-60-25;g__2-12-FULL-60-25	0.534869	222	FALSE
d__Bacteria;p__Verrucomicrobiota;c__Verrucomicrobiae;o__Chthoniobacterales;f__Chthoniobacteraceae;g__	0.465531	222	FALSE
d__Bacteria;p__Actinobacteriota;c__Actinomycetia;o__Nitriliruptorales;f__Nitriliruptoraceae;g__CSBr16-57R1	0.447696	221	FALSE
d__Bacteria;p__Actinobacteriota;c__Thermoleophilia;o__Gaiellales;f__Gaiellaceae;g__AC-16	0.646055	221	FALSE
d__Bacteria;p__Armatimonadota;c__Fimbriimonadia;o__Fimbriimonadales;f__Fimbriimonadaceae;__	0.380694	221	FALSE
d__Bacteria;p__Eremiobacterota;c__Eremiobacteria;o__;f__;g__	0.34921	221	FALSE
d__Bacteria;p__Hydrogenedentota;c__Hydrogenedentia;o__Hydrogenedentiales;f__SLHB01;__	0.358542	221	FALSE
d__Bacteria;p__Omnitrophota;c__Koll11;o__UBA10015;f__Kpj58rc;g__	0.447243	221	FALSE
d__Bacteria;p__Spirochaetota;c__Spirochaetia;__;__;__	0.501389	221	FALSE
d__Bacteria;p__Sumerlaeota;c__Sumerlaeia;o__Sumerlaeales;f__Sumerlaeaceae;__	0.413651	221	FALSE
d__Bacteria;p__Aureabacteria;c__SURF-26;o__SURF-26;f__SURF-26;g__SURF-26	0.350488	220	FALSE
d__Bacteria;p__Desulfobacterota_G_459544;c__Syntrophorhabdia;o__Syntrophorhabdales;f__Syntrophorhabdaceae;g__Syntrophorhabdus	0.402417	219	FALSE
d__Bacteria;p__Firmicutes_D;c__Bacilli;o__Bacillales_B_310392;f__Bacillaceae_G_310392;g__Bacillus_A	0.973087	219	FALSE
d__Bacteria;p__Patescibacteria;c__JAEDAM01;o__Absconditabacterales;f__X112;g__HOT-345	0.454435	219	FALSE
d__Bacteria;p__Patescibacteria;c__Microgenomatia;o__UBA1400;f__UBA12108;g__GWF	0.394426	219	FALSE
d__Bacteria;p__Proteobacteria;c__Alphaproteobacteria;__;__;__	0.549302	219	FALSE
d__Bacteria;p__Proteobacteria;c__Gammaproteobacteria;__;__;__	0.493762	219	FALSE
d__Bacteria;p__Proteobacteria;c__Gammaproteobacteria;o__Burkholderiales_595427;f__Burkholderiaceae_A_595427;__	0.464714	219	FALSE
d__Bacteria;p__Verrucomicrobiota;c__Verrucomicrobiae;o__Pedosphaerales;f__UBA3939;g__UBA3939	0.42054	219	FALSE
d__Bacteria;p__Acidobacteriota;c__Vicinamibacteria;o__Vicinamibacterales;f__UBA2999;g__Gp6-AA45	0.537924	218	FALSE
d__Bacteria;p__Bacteroidota;c__Bacteroidia;o__Sphingobacteriales;f__Sphingobacteriaceae;__	0.44454	218	FALSE
d__Bacteria;p__Dependentiae;c__Babeliae;o__Babeliales;f__Vermiphilaceae;g__GWF2-30-66	0.417303	218	FALSE
d__Bacteria;p__Proteobacteria;c__Gammaproteobacteria;o__;f__;g__	0.447051	218	FALSE
d__Bacteria;p__Verrucomicrobiota;c__Verrucomicrobiae;o__Opitutales;f__Opitutaceae;g__	1.67575	218	FALSE
d__Bacteria;p__Patescibacteria;c__Paceibacteria;o__Moranbacterales;f__GWC2-37-73;__	-1.66774	217	FALSE
d__Bacteria;p__Spirochaetota;c__UBA4802;o__UBA4802;f__UBA5550;g__	0.469132	217	FALSE
d__Archaea;p__Halobacteriota;c__Methanocellia;o__Methanocellales;f__Methanocellaceae;g__Methanocella_A	0.452625	216	FALSE
d__Bacteria;p__Armatimonadota;c__Chthonomonadetes;o__;f__;g__	0.468066	216	FALSE
d__Bacteria;p__Patescibacteria;c__ABY1;__;__;__	-2.1021	216	FALSE
d__Bacteria;p__Verrucomicrobiota;c__Verrucomicrobiae;o__Chthoniobacterales;f__;g__	0.331301	216	FALSE
d__Bacteria;p__Chlamydiota;c__Chlamydiia;o__Chlamydiales_778124;__;__	0.323326	215	FALSE
d__Bacteria;p__Gemmatimonadota;c__Gemmatimonadetes;o__Gemmatimonadales;f__Gemmatimonadaceae;g__UBA4720	0.472642	215	FALSE
d__Bacteria;p__Proteobacteria;c__Alphaproteobacteria;o__Dongiales;f__Dongiaceae;g__Dongia_507332	0.476618	215	FALSE
d__Bacteria;p__Proteobacteria;c__Alphaproteobacteria;o__Rhizobiales_A_504705;f__Beijerinckiaceae;g__Alsobacter	0.517338	215	FALSE
d__Bacteria;p__Proteobacteria;c__Gammaproteobacteria;o__Burkholderiales_597441;f__Chitinimonadaceae;g__Chitinimonas	0.428968	215	FALSE
d__Bacteria;p__Acidobacteriota;c__Thermoanaerobaculia;o__UBA5704;f__UBA5704;__	0.311896	214	FALSE
d__Bacteria;p__Cyanobacteria;c__Cyanobacteriia;__;__;__	0.322472	214	FALSE
d__Bacteria;p__Elusimicrobiota;c__Endomicrobia;o__Endomicrobiales;__;__	0.37184	214	FALSE
d__Bacteria;p__Myxococcota_A_473307;c__Myxococcia;o__Myxococcales;f__Vulgatibacteraceae;g__Vulgatibacter	0.402412	214	FALSE
d__Bacteria;p__Myxococcota_A_473307;c__UBA9160;o__UBA9160;f__;g__	0.299415	214	FALSE
d__Bacteria;p__Proteobacteria;c__Alphaproteobacteria;o__Caedimonadales;f__;g__	0.393199	214	FALSE
d__Bacteria;p__Actinobacteriota;c__Actinomycetia;o__Mycobacteriales;f__Mycobacteriaceae;g__Nocardia	0.390479	213	FALSE
d__Bacteria;p__Actinobacteriota;c__Actinomycetia;o__Sporichthyales;f__Sporichthyaceae;g__Longivirga	0.40701	213	FALSE
d__Bacteria;p__Bacteroidota;c__Ignavibacteria;o__Ignavibacteriales;f__Melioribacteraceae;g__Fen-1258	-1.42345	213	FALSE
d__Bacteria;p__Dependentiae;c__Babeliae;o__Babeliales;f__RVW-14;g__CAIKAH01	0.509318	213	FALSE
d__Bacteria;p__Desulfobacterota_G_459546;c__Desulfuromonadia;o__Geobacterales;f__Geobacteraceae;g__Geomonas	0.388124	213	FALSE
d__Bacteria;p__Myxococcota_A_473307;c__UBA4151;o__UBA4151;f__UBA4151;g__CACGMS01	0.346094	213	FALSE
d__Bacteria;p__Patescibacteria;c__ABY1;o__SG8-24;f__UBA9934;g__	0.449262	213	FALSE
d__Bacteria;p__Patescibacteria;c__Microgenomatia;o__GWA2-44-7;f__UBA8517;g__RBG-13-46-13	0.307595	213	FALSE
d__Bacteria;p__Proteobacteria;c__Alphaproteobacteria;o__Micropepsales;f__Micropepsaceae;g__	0.371804	213	FALSE
d__Bacteria;p__Chloroflexota;c__Dehalococcoidia;o__SHYD01;f__SHYD01;g__SHYD01	0.312746	212	FALSE
d__Bacteria;p__Desulfobacterota_E;c__MBNT15;o__MBNT15;f__MBNT15;g__CG2-30-66-27	0.284242	212	FALSE
d__Bacteria;p__Myxococcota_A_473307;c__Polyangia_463783;__;__;__	0.258433	212	FALSE
d__Bacteria;p__Patescibacteria;c__Paceibacteria;o__UBA9983_A;f__Zambryskibacteraceae_A;g__WO2-35-19	0.304911	212	FALSE
d__Bacteria;p__Planctomycetota;c__Phycisphaerae;o__Tepidisphaerales;f__Tepidisphaeraceae;g__UBA2421	0.482637	212	FALSE
d__Bacteria;p__Actinobacteriota;c__Actinomycetia;o__Actinomycetales;f__Kineosporiaceae;g__R-H-3	0.439826	211	FALSE
d__Bacteria;p__Fibrobacterota;c__Chitinivibrionia;o__Chitinivibrionales;f__Chitinispirillaceae;g__	0.359698	211	FALSE
d__Bacteria;p__Firmicutes_D;c__Bacilli;o__Bacillales_B_306089;f__Bacillaceae_H_289398;g__Priestia	1.17568	211	FALSE
d__Bacteria;p__Proteobacteria;c__Gammaproteobacteria;o__Xanthomonadales_613062;f__Rhodanobacteraceae_613062;__	0.457884	211	FALSE
d__Bacteria;p__Actinobacteriota;c__Thermoleophilia;o__Gaiellales;f__Gaiellaceae;__	0.434114	210	FALSE
d__Bacteria;p__Cyanobacteria;c__Cyanobacteriia;o__PCC-6307;f__Cyanobiaceae;g__Cyanobium_A_31525	0.318737	210	FALSE
d__Bacteria;p__Patescibacteria;c__ABY1;o__SG8-24;f__SG8-24;g__SG8-24	0.444933	210	FALSE
d__Bacteria;p__Proteobacteria;c__Gammaproteobacteria;o__Enterobacterales_A_737866;f__Enterobacteriaceae_A;g__Dickeya_725759	1.74966	210	FALSE
d__Bacteria;p__Zixibacteria;c__MSB-5A5_778960;o__GN15;f__PGXB01;g__	0.188111	210	FALSE
d__Archaea;p__Methanobacteriota_A_1229;c__Methanobacteria;o__Methanobacteriales;f__Methanobacteriaceae;g__Methanobacterium_A_1053	0.326541	209	FALSE
d__Bacteria;p__Desulfobacterota_G_459544;c__Syntrophia;o__Syntrophales;f__PHBD01;g__PHBD01	0.220751	209	FALSE
d__Bacteria;p__Myxococcota_A_437813;c__Polyangia_437813;o__Haliangiales_437813;f__Haliangiaceae_437813;g__	0.383302	209	FALSE
d__Bacteria;p__Patescibacteria;c__Microgenomatia;o__UBA1400;f__PJMF01;g__UBA1364	0.224294	209	FALSE
d__Bacteria;p__Planctomycetota;c__Planctomycetia;o__Gemmatales;f__Gemmataceae;g__	0.286116	209	FALSE
d__Bacteria;p__Proteobacteria;c__Gammaproteobacteria;o__Burkholderiales_592522;f__Burkholderiaceae_A_592522;g__Ramlibacter_588642	0.370121	209	FALSE
d__Bacteria;p__Desulfobacterota_B;c__Binatia;o__UBA9968;f__UBA9968;g__2-12-FULL-60-19	0.299102	208	FALSE
d__Bacteria;p__Planctomycetota;c__Planctomycetia;o__Pirellulales;f__Lacipirellulaceae;g__	0.312831	208	FALSE
d__Bacteria;p__Acidobacteriota;c__Aminicenantia;o__UBA2199;f__UBA2199;g__UBA2199	0.373954	207	FALSE
d__Bacteria;p__Actinobacteriota;c__Acidimicrobiia_401430;o__Acidimicrobiales;f__Microtrichaceae;g__	0.237914	207	FALSE
d__Bacteria;p__Actinobacteriota;c__Coriobacteriia;o__OPB41;f__UBA2279;__	0.284167	207	FALSE
d__Bacteria;p__Firmicutes_D;c__Bacilli;o__Bacillales_B_302584;f__DSM-18226_301387;g__Neobacillus	1.43398	207	FALSE
d__Bacteria;p__Gemmatimonadota;c__Gemmatimonadetes;o__Gemmatimonadales;__;__	0.313944	207	FALSE
d__Bacteria;p__Patescibacteria;c__Dojkabacteria;o__;f__;g__	0.326835	207	FALSE
d__Bacteria;p__Proteobacteria;c__Gammaproteobacteria;o__DSM-16500;f__DSM-16500;g__Aquicella_A	0.253811	207	FALSE
d__Bacteria;p__Proteobacteria;c__Gammaproteobacteria;o__Nevskiales;f__Nevskiaceae;__	0.292387	207	FALSE
d__Bacteria;p__Bacteroidota;c__Ignavibacteria;o__SJA-28;f__OLB5;g__OLB5	0.227913	206	FALSE
d__Bacteria;p__Chloroflexota;c__Anaerolineae;o__Aggregatilineales;__;__	0.306013	206	FALSE
d__Bacteria;p__Firmicutes_A;c__Clostridia_258483;o__Peptostreptococcales;__;__	0.377885	206	FALSE
d__Bacteria;p__Patescibacteria;c__Kazan-3B-28;o__Kazan-3B-28;f__Kazan-3B-28;g__B79-G16	0.270865	206	FALSE
d__Bacteria;p__Planctomycetota;c__Planctomycetia;o__Gemmatales;__;__	0.252258	206	FALSE
d__Archaea;p__Halobacteriota;c__Methanomicrobia;o__Methanomicrobiales;f__Methanoregulaceae;g__Methanoregula	0.360091	205	FALSE
d__Bacteria;p__Actinobacteriota;c__Actinomycetia;o__Mycobacteriales;f__Micromonosporaceae;__	1.50243	205	FALSE
d__Bacteria;p__Bacteroidota;c__Bacteroidia;o__Bacteroidales;f__Marinifilaceae;g__	0.334613	205	FALSE
d__Bacteria;p__Bacteroidota;c__SZUA-365;o__SZUA-365;f__SZUA-365;g__BM516	0.339177	205	FALSE
d__Bacteria;p__Patescibacteria;c__Paceibacteria;o__Moranbacterales;f__UBA1568;__	0.225757	205	FALSE
d__Bacteria;p__Acidobacteriota;c__Aminicenantia;o__Aminicenantales;f__Aminicenantaceae;g__	0.162645	204	FALSE
d__Bacteria;p__Chloroflexota;c__Anaerolineae;o__Aggregatilineales;f__J027;g__JAAUUD01	0.181973	204	FALSE
d__Bacteria;p__Gemmatimonadota;c__Gemmatimonadetes;o__Gemmatimonadales;f__Gemmatimonadaceae;g__	0.203556	204	FALSE
d__Bacteria;p__Patescibacteria;c__Microgenomatia;o__UBA1400;f__PJMF01;g__1-14-0-10-56-10	0.215225	204	FALSE
d__Bacteria;p__Patescibacteria;c__Paceibacteria;o__UBA6257;f__;g__	0.370589	204	FALSE
d__Bacteria;p__Verrucomicrobiota;c__Verrucomicrobiae;o__Opitutales;f__;g__	0.146898	204	FALSE
d__Bacteria;p__Actinobacteriota;c__Actinomycetia;o__Streptomycetales_400645;f__Catenulisporaceae;g__Actinospica_394702	0.432508	203	FALSE
d__Bacteria;p__Bacteroidota;c__Bacteroidia;o__Bacteroidales;f__F082;g__	0.2173	203	FALSE
d__Bacteria;p__Patescibacteria;c__Paceibacteria;o__Moranbacterales;f__UBA11712;g__UBA11712	0.258716	203	FALSE
d__Bacteria;p__Patescibacteria;c__Paceibacteria;o__UBA9983_A;f__UBA9973;g__UBA8515	0.317789	203	FALSE
d__Bacteria;p__Planctomycetota;__;__;__;__	0.235992	203	FALSE
d__Bacteria;p__Proteobacteria;c__Alphaproteobacteria;o__Rhodospirillales_505895;f__Magnetospirillaceae;g__	0.293505	203	FALSE
d__Bacteria;p__Actinobacteriota;c__Coriobacteriia;__;__;__	-1.49254	202	FALSE
d__Bacteria;p__Omnitrophota;c__Koll11;o__GIF10;f__UBA6249;g__GCA-002774445	0.274814	202	FALSE
d__Bacteria;p__Patescibacteria;c__Paceibacteria;o__Moranbacterales;f__GWC2-37-73;g__UBA1362	-1.32726	202	FALSE
d__Bacteria;p__Proteobacteria;c__Gammaproteobacteria;o__Burkholderiales_595427;f__Burkholderiaceae_A_595427;g__VBCK01	0.0826204	202	FALSE
d__Bacteria;p__Proteobacteria;c__Gammaproteobacteria;o__Burkholderiales_597432;f__Rhodocyclaceae;__	-0.0803189	202	FALSE
d__Bacteria;p__Verrucomicrobiota;c__Verrucomicrobiae;o__Pedosphaerales;f__UBA8199;g__UBA6082	-1.56186	202	FALSE
d__Bacteria;p__Acidobacteriota;c__Thermoanaerobaculia;o__UBA5066;f__;g__	0.184073	201	FALSE
d__Bacteria;p__Bacteroidota;c__Bacteroidia;o__Cytophagales;f__Cyclobacteriaceae_900466;g__ELB16-189	1.66856	201	FALSE
d__Bacteria;p__Patescibacteria;c__Gracilibacteria_12420;o__UM-FILTER-43-11;f__UM-FILTER-43-11;g__UM-FILTER-43-11	0.302561	201	FALSE
d__Bacteria;p__Proteobacteria;c__Alphaproteobacteria;o__Rhizobiales_A_504721;f__Methyloligellaceae;__	0.24127	201	FALSE
d__Bacteria;p__Actinobacteriota;c__Thermoleophilia;o__Gaiellales;f__Gaiellaceae;g__Palsa-739	0.270618	200	FALSE
d__Bacteria;p__Elusimicrobiota;c__Elusimicrobia_984208;o__UBA1565;f__UBA9628;g__GWA2-66-18	0.0960818	200	FALSE
d__Bacteria;p__Firmicutes_A;c__Clostridia_258483;o__Christensenellales;f__CAG-74;g__SFMI01	0.280083	200	FALSE
d__Bacteria;p__Planctomycetota;c__Planctomycetia;o__Pirellulales;f__Thermoguttaceae;g__SKOZ01	0.242573	200	FALSE
d__Bacteria;p__Proteobacteria;c__Gammaproteobacteria;o__Burkholderiales_597433;f__SG8-39;g__ZC4RG42	0.191086	200	FALSE
d__Bacteria;p__Firmicutes_D;c__Bacilli;o__Bacillales_B_306089;f__Bacillaceae_H_294103;g__Bacillus_P_294101	0.131599	199	FALSE
d__Bacteria;p__Patescibacteria;c__Saccharimonadia;o__Saccharimonadales;f__UBA1547;__	0.264575	199	FALSE
d__Bacteria;p__Proteobacteria;c__Alphaproteobacteria;o__;f__;g__	0.245645	199	FALSE
d__Bacteria;p__Acidobacteriota;c__Acidobacteriae;o__Bryobacterales;f__Bryobacteraceae;g__Bog-159	0.165972	198	FALSE
d__Bacteria;p__Actinobacteriota;c__Actinomycetia;o__Streptosporangiales;f__Streptosporangiaceae;g__Trebonia	0.341627	198	FALSE
d__Bacteria;p__Bacteroidota;c__Bacteroidia;o__AKYH767;f__B-17BO;g__	0.157061	198	FALSE
d__Bacteria;p__Chloroflexota;c__Anaerolineae;o__4572-78;f__NAK82;g__NAK82	-1.6673	198	FALSE
d__Bacteria;p__Firmicutes_A;c__Clostridia_258483;o__Clostridiales;f__Clostridiaceae_222000;g__Clostridium_S_221419	0.192462	198	FALSE
d__Bacteria;p__Acidobacteriota;c__Aminicenantia;o__UBA2199;f__UBA2199;__	0.153668	197	FALSE
d__Bacteria;p__Bdellovibrionota_E;c__Bdellovibrionia_A_473294;o__Bdellovibrionales;f__Bdellovibrionaceae;g__	0.0659222	197	FALSE
d__Bacteria;p__Planctomycetota;c__Planctomycetia;o__Pirellulales;f__Pirellulaceae;g__Anammoximicrobium	0.141706	197	FALSE
d__Bacteria;p__Margulisbacteria;c__WOR-1;o__O2-12-FULL-45-9;f__XYB2-FULL-48-7;g__2-01-FULL-53-15	0.256104	196	FALSE
d__Bacteria;p__Proteobacteria;c__Gammaproteobacteria;o__Pseudomonadales_660879;f__Moraxellaceae;g__Cavicella	0.123886	196	FALSE
d__Bacteria;p__Actinobacteriota;c__Acidimicrobiia_401430;o__Acidimicrobiales;__;__	0.205089	195	FALSE
d__Bacteria;p__Actinobacteriota;c__Actinomycetia;o__Mycobacteriales;f__Pseudonocardiaceae;g__Kutzneria	1.87862	195	FALSE
d__Bacteria;p__Bacteroidota;c__Bacteroidia;o__AKYH767;f__2-12-FULL-35-15;g__2-12-FULL-35-15	0.336679	195	FALSE
d__Bacteria;p__Bacteroidota;c__Bacteroidia;o__Chitinophagales;f__Chitinophagaceae_966727;g__Dinghuibacter	0.070557	195	FALSE
d__Bacteria;p__Spirochaetota;c__Spirochaetia;o__Treponematales;__;__	0.157573	195	FALSE
d__Bacteria;p__Verrucomicrobiota;c__Verrucomicrobiae;o__Pedosphaerales;f__UBA11358;g__UBA7542	0.250939	195	FALSE
d__Bacteria;p__Acidobacteriota;c__Acidobacteriae;o__Acidobacteriales;f__SbA1;g__	-1.31929	194	FALSE
d__Bacteria;p__Desulfobacterota_G_459544;c__Syntrophia;o__Syntrophales;f__Syntrophaceae;g__	0.0632722	194	FALSE
d__Bacteria;p__Patescibacteria;c__Paceibacteria;o__UBA9983_A;f__Zambryskibacteraceae_A;g__C7867-006	0.200743	194	FALSE
d__Bacteria;p__Armatimonadota;c__Armatimonadia;o__Armatimonadales;f__Capsulimonadaceae;g__Capsulimonas	-0.0719502	193	FALSE
d__Bacteria;p__Chloroflexota;c__Ktedonobacteria;o__Ktedonobacterales;f__Ktedonobacteraceae;g__CF-154	-2.15933	193	FALSE
d__Bacteria;p__Desulfobacterota_G_459546;c__Desulfuromonadia;o__Geobacterales;f__Pseudopelobacteraceae;__	-1.64197	193	FALSE
d__Bacteria;p__Firmicutes_A;c__Clostridia_258483;o__Acetivibrionales;f__;g__	0.0894191	192	FALSE
d__Bacteria;p__Cyanobacteria;c__Vampirovibrionia;o__Gastranaerophilales;f__UBA9579;g__GWF2-37-15	0.227799	191	FALSE
d__Bacteria;p__Desulfobacterota_G_459544;c__BSN033;o__BSN033;f__UBA1163;g__DTGX01	0.047922	191	FALSE
d__Archaea;p__Halobacteriota;c__Methanomicrobia;o__Methanomicrobiales;f__Methanoregulaceae;__	0.0272102	190	FALSE
d__Bacteria;p__Actinobacteriota;c__Actinomycetia;o__Sporichthyales;f__Sporichthyaceae;__	0.244107	190	FALSE
d__Bacteria;p__Spirochaetota;c__Spirochaetia;o__Treponematales;f__UBA8932;g__Rectinema	0.238572	190	FALSE
d__Bacteria;p__Desulfobacterota_I;c__Desulfobulbia;o__Desulfobulbales;f__;g__	0.169318	189	FALSE
d__Bacteria;p__Planctomycetota;c__Planctomycetia;o__Pirellulales;f__Thermoguttaceae;g__	0.0356648	189	FALSE
d__Bacteria;p__Chloroflexota;c__Chloroflexia;o__Chloroflexales_407288;f__Roseiflexaceae;g__Kouleothrix	0.308483	188	FALSE
d__Bacteria;p__Bacteroidota;c__Bacteroidia;o__Bacteroidales;f__Tenuifilaceae;g__	0.237952	187	FALSE
d__Bacteria;p__Dormibacterota;c__Dormibacteria;o__Dormibacterales;f__Dormibacteraceae;g__40CM-4-65-16	-0.0602891	187	FALSE
d__Bacteria;p__Patescibacteria;c__Paceibacteria;o__2-02-FULL-40-12;f__GWA2-44-9;g__2-01-FULL-39-28	-1.11894	187	FALSE
d__Bacteria;p__Patescibacteria;c__UBA1384;o__2-12-FULL-50-11;f__2-12-FULL-50-11;g__2-12-FULL-50-11	0.0180788	187	FALSE
d__Bacteria;p__Proteobacteria;c__Gammaproteobacteria;o__Methylococcales;f__Methylomonadaceae;g__KS41	-0.135088	187	FALSE
d__Archaea;p__Thermoproteota;c__Bathyarchaeia;o__B26-1;f__UBA233;g__PALSA-986	-0.108014	186	FALSE
d__Bacteria;p__Acidobacteriota;c__Acidobacteriae;o__Acidobacteriales;f__SbA1;g__Sulfotelmatobacter	-0.13884	186	FALSE
d__Bacteria;p__Chlamydiota;c__Chlamydiia;o__Chlamydiales_778124;f__Rhabdochlamydiaceae;__	0.247606	186	FALSE
d__Bacteria;p__Nitrospirota_A_437815;c__Thermodesulfovibrionia;o__Thermodesulfovibrionales;f__SM23-35;g__0-14-3-00-41-53	0.100496	186	FALSE
d__Bacteria;p__Spirochaetota;c__Brevinematia;o__Brevinematales;f__Brevinemataceae;g__Brevinema	-0.0971189	185	FALSE
d__Bacteria;p__Verrucomicrobiota;c__Verrucomicrobiae;o__Chthoniobacterales;f__UBA10450;g__Udaeobacter	0.0746331	185	FALSE
d__Bacteria;p__Acidobacteriota;c__Acidobacteriae;o__Acidobacteriales;f__SbA1;g__Bog-209	-1.70606	184	FALSE
d__Bacteria;p__Actinobacteriota;c__Actinomycetia;o__Streptomycetales_400645;f__Streptomycetaceae_400641;__	0.35098	184	FALSE
d__Bacteria;p__Proteobacteria;c__Alphaproteobacteria;o__Dongiales;f__Dongiaceae;g__Hypericibacter	-0.077034	184	FALSE
d__Bacteria;p__Chloroflexota;c__Anaerolineae;o__Anaerolineales;f__Anaerolineaceae_409200;g__Leptolinea	-0.176103	183	FALSE
d__Bacteria;p__Desulfobacterota_G_459546;c__Desulfuromonadia;o__Geobacterales;f__Pseudopelobacteraceae;g__	0.059032	183	FALSE
d__Bacteria;p__Proteobacteria;c__Gammaproteobacteria;o__Burkholderiales_597441;f__Gallionellaceae;g__Gallionella	0.0915681	183	FALSE
d__Bacteria;p__Spirochaetota;c__GWE2-31-10;o__GWE2-31-10;f__GWE2-31-10;g__	0.191647	183	FALSE
d__Archaea;p__Methanobacteriota_A_1229;c__Methanobacteria;o__Methanobacteriales;f__Methanobacteriaceae;g__Methanobacterium_D_1054	0.384208	182	FALSE
d__Bacteria;p__Desulfobacterota_G_459546;c__Desulfuromonadia;o__Geobacterales;f__Pseudopelobacteraceae;g__JACRCG01	0.0518808	182	FALSE
d__Bacteria;p__Myxococcota_A_473307;c__Polyangia_463783;o__Polyangiales;f__Polyangiaceae;g__Racemicystis	-0.0425265	182	FALSE
d__Bacteria;p__Nitrospirota_A_437815;c__Thermodesulfovibrionia;o__Thermodesulfovibrionales;f__Dissulfurispiraceae;g__	-0.586573	182	FALSE
d__Bacteria;p__Chloroflexota;c__Dehalococcoidia;o__FW602-bin16;f__FW602-bin16;g__FW602-bin16	-0.124945	181	FALSE
d__Bacteria;p__Patescibacteria;c__Paceibacteria;o__UBA9983_A;f__UBA5272;g__UBA5272	0.0912748	181	FALSE
d__Bacteria;p__Proteobacteria;c__Alphaproteobacteria;o__Rhizobiales_A_504721;__;__	0.0434479	181	FALSE
d__Bacteria;p__Chloroflexota;c__Anaerolineae;o__Caldilineales;f__Caldilineaceae;g__	-0.300624	180	FALSE
d__Bacteria;p__Desulfobacterota_I;c__Desulfovibrionia;o__Desulfovibrionales;f__Desulfovibrionaceae;g__Aminidesulfovibrio	0.0980717	180	FALSE
d__Bacteria;p__Cyanobacteria;c__Vampirovibrionia;o__Obscuribacterales;f__Obscuribacteraceae;g__Obscuribacter	-0.114399	179	FALSE
d__Bacteria;p__Omnitrophota;c__Omnitrophia;o__Omnitrophales;f__UBA2337;g__XYB12-FULL-50-7	-0.336861	179	FALSE
d__Bacteria;p__Patescibacteria;c__ABY1;o__BM507;__;__	0.119338	179	FALSE
d__Bacteria;p__Patescibacteria;c__ABY1;o__BM507;f__;g__	0.0006411	179	FALSE
d__Bacteria;p__Patescibacteria;c__Paceibacteria;o__UBA6257;f__GWB1-50-10;g__LiPW-41	-0.272254	179	FALSE
d__Bacteria;p__Actinobacteriota;c__Actinomycetia;o__Streptosporangiales;f__Streptosporangiaceae;g__Bog-532	-0.229781	178	FALSE
d__Bacteria;p__Bacteroidota;c__Kapabacteria;o__Kapabacteriales;f__UBA2268;g__XYC2-FULL-35-21	-0.867017	178	FALSE
d__Bacteria;p__Myxococcota_A_473307;c__Polyangia_463783;o__Polyangiales;f__Polyangiaceae;g__MWCO01	-0.0490449	178	FALSE
d__Bacteria;p__Omnitrophota;c__Koll11;o__UBA10015;f__Kpj58rc;g__2-02-FULL-52-10	-0.00540267	178	FALSE
d__Bacteria;p__Proteobacteria;c__Alphaproteobacteria;o__UBA9219;f__UBA9219;g__UBA8914	-0.0574792	178	FALSE
d__Bacteria;p__Verrucomicrobiota;c__Verrucomicrobiae;o__Methylacidiphilales;f__UBA3015;g__UBA3015	0.0566908	178	FALSE
d__Bacteria;p__Chloroflexota;c__Ktedonobacteria;o__Ktedonobacterales;f__Ktedonobacteraceae;g__UBA11361	-0.0206742	177	FALSE
d__Bacteria;p__Desulfobacterota_I;c__Desulfobulbia;o__Desulfobulbales;f__Desulfocapsaceae;g__Desulforhopalus	0.0624808	177	FALSE
d__Bacteria;p__Patescibacteria;c__Paceibacteria;o__Moranbacterales;f__UBA2206;g__	-0.0680566	177	FALSE
d__Bacteria;p__Bdellovibrionota_E;c__Bdellovibrionia_A_473294;o__Bdellovibrionales;f__Bdellovibrionaceae;g__Bdellovibrio	0.366336	176	FALSE
d__Bacteria;p__Chloroflexota;c__Anaerolineae;o__Aggregatilineales;f__A4b;g__	-1.34312	176	FALSE
d__Bacteria;p__Zixibacteria;c__MSB-5A5_778960;o__JAABVY01;f__JAABVY01;g__JAABVY01	-0.440003	176	FALSE
d__Archaea;p__Nanoarchaeota;c__Nanoarchaeia;__;__;__	-0.127568	175	FALSE
d__Bacteria;p__Acidobacteriota;c__UBA6911;o__UBA6911;f__UBA6911;g__Gp18-AA60	-1.44997	175	FALSE
d__Bacteria;p__Actinobacteriota;c__Actinomycetia;o__Mycobacteriales;__;__	-0.222492	175	FALSE
d__Bacteria;p__Patescibacteria;c__Saccharimonadia;o__Saccharimonadales;__;__	0.274621	175	FALSE
d__Bacteria;p__Patescibacteria;c__WWE3;o__UBA101185;f__UBA10185;__	-0.172952	175	FALSE
d__Bacteria;p__Proteobacteria;c__Gammaproteobacteria;o__Burkholderiales_597439;f__Usitatibacteraceae;g__Usitatibacter	-0.227827	174	FALSE
d__Bacteria;p__Cyanobacteria;c__Vampirovibrionia;o__Gastranaerophilales;f__Gastranaerophilaceae;g__UBA6984	-0.298549	173	FALSE
d__Bacteria;p__Elusimicrobiota;__;__;__;__	-0.109213	173	FALSE
d__Bacteria;p__Proteobacteria;c__Gammaproteobacteria;o__Burkholderiales_592522;f__Burkholderiaceae_A_592522;g__Hydrogenophaga_590439	-0.023527	173	FALSE
d__Bacteria;p__Acidobacteriota;c__Thermoanaerobaculia;o__Thermoanaerobaculales;f__Thermoanaerobaculaceae;g__RBG-13-68-16	-0.272088	172	FALSE
d__Bacteria;p__Actinobacteriota;c__Acidimicrobiia_401430;__;__;__	-0.32028	172	FALSE
d__Bacteria;p__Actinobacteriota;c__Coriobacteriia;o__OPB41;__;__	-0.230915	172	FALSE
d__Bacteria;p__Armatimonadota;c__UBA5829;o__DSUL01;f__DSUL01;g__DSUL01	-0.469119	172	FALSE
d__Bacteria;p__Chloroflexota;c__Anaerolineae;o__CG2-30-64-16;f__CG2-30-64-16;g__CG2-30-64-16	-0.300845	172	FALSE
d__Bacteria;p__Patescibacteria;c__Paceibacteria;o__UBA9983_A;f__Zambryskibacteraceae_A;__	-0.364761	172	FALSE
d__Bacteria;p__Chlamydiota;c__Chlamydiia;o__Chlamydiales_778124;f__Parachlamydiaceae;g__Neochlamydia	-0.425925	171	FALSE
d__Bacteria;p__Margulisbacteria;c__Termititenacia;o__Termititenacales;f__Termititenacaceae;g__Termititenax	-0.337161	171	FALSE
d__Bacteria;p__Patescibacteria;c__Microgenomatia;o__UBA1400;f__MFAQ01;g__UBA2277	-0.2766	171	FALSE
d__Bacteria;p__Patescibacteria;c__WWE3;o__UBA101185;f__UBA10185;g__2-02-FULL-38-14	-0.283415	171	FALSE
d__Bacteria;p__Actinobacteriota;c__Acidimicrobiia_401430;o__Acidimicrobiales;f__Acidimicrobiaceae_401171;g__Acidiferrimicrobium	-0.526482	170	FALSE
d__Bacteria;p__Bacteroidota;c__Bacteroidia;o__Bacteroidales;f__Prolixibacteraceae;g__Roseimarinus	-0.410614	170	FALSE
d__Bacteria;p__Firmicutes_D;c__Bacilli;o__RES148;f__Pasteuriaceae;g__Pasteuria	-0.373156	170	FALSE
d__Bacteria;p__Patescibacteria;c__ABY1;o__Magasanikbacterales;__;__	-0.111744	170	FALSE
d__Bacteria;p__Patescibacteria;c__Dojkabacteria;__;__;__	-1.18341	170	FALSE
d__Bacteria;p__Planctomycetota;c__Planctomycetia;o__Isosphaerales;f__Isosphaeraceae;__	-0.16805	170	FALSE
d__Bacteria;p__Proteobacteria;c__Alphaproteobacteria;o__Rhizobiales_A_501582;f__Ancalomicrobiaceae;__	-0.0563079	170	FALSE
d__Bacteria;p__Proteobacteria;c__Alphaproteobacteria;o__Rhizobiales_A_504723;f__Aestuariivirgaceae;g__Aestuariivirga	-0.365067	170	FALSE
d__Bacteria;p__Spirochaetota;c__GWE2-31-10;o__GWE2-31-10;f__GWE2-31-10;g__GWC1-27-15	-0.0520333	170	FALSE
d__Bacteria;p__Actinobacteriota;c__Acidimicrobiia_401430;o__IMCC26256;f__PALSA-555;g__SHUY01	-0.436548	169	FALSE
d__Bacteria;p__Chloroflexota;c__Anaerolineae;o__Anaerolineales;f__UBA4823;g__DSWF01	-1.04537	169	FALSE
d__Bacteria;p__Verrucomicrobiota;c__Verrucomicrobiae;o__Pedosphaerales;f__UBA8199;__	-0.511006	169	FALSE
d__Bacteria;p__Actinobacteriota;c__Thermoleophilia;o__UBA2241;f__UBA2241;g__PALSA-647	-0.566726	168	FALSE
d__Bacteria;p__Chloroflexota;c__Anaerolineae;o__Anaerolineales;f__EnvOPS12;g__UBA12294	-1.35083	168	FALSE
d__Bacteria;p__Desulfobacterota_G_459546;c__Desulfuromonadia;o__Geobacterales;f__Geobacteraceae;g__Geomesophilobacter	-0.378783	168	FALSE
d__Bacteria;p__Patescibacteria;c__JAEDAM01;o__BD1-5;f__UBA2023;g__GN02-873	-0.545658	167	FALSE
d__Bacteria;p__Proteobacteria;c__Alphaproteobacteria;o__Sphingomonadales;f__Sphingomonadaceae;__	0.798562	167	FALSE
d__Bacteria;p__Proteobacteria;c__Gammaproteobacteria;o__Berkiellales;f__Berkiellaceae;g__Berkiella_A	-0.563276	166	FALSE
d__Bacteria;p__Bacteroidota;c__Bacteroidia;o__Bacteroidales;f__VadinHA17_877549;g__LD21	-0.563453	165	FALSE
d__Bacteria;p__Cyanobacteria;c__Vampirovibrionia;o__Gastranaerophilales;f__UBA9579;g__UBA9971	-0.435206	165	FALSE
d__Bacteria;p__Verrucomicrobiota;c__Verrucomicrobiae;o__Pedosphaerales;f__Pedosphaeraceae;g__Pedosphaera	-0.647387	165	FALSE
d__Bacteria;p__Acidobacteriota;c__Acidobacteriae;o__Bryobacterales;f__Bryobacteraceae;g__Paludibaculum	-0.379993	164	FALSE
d__Bacteria;p__Desulfobacterota_G_459546;c__Desulfuromonadia;o__Desulfuromonadales;f__UBA2197;g__UBA2197	-0.823505	164	FALSE
d__Bacteria;p__Desulfobacterota_I;c__Syntrophobacteria;o__Syntrophobacterales;f__Syntrophobacteraceae;g__SbD1	-0.389928	164	FALSE
d__Bacteria;p__Nitrospirota_A_437815;c__Thermodesulfovibrionia;o__Thermodesulfovibrionales;f__Dissulfurispiraceae;g__MYbin3	-2.12039	164	FALSE
d__Bacteria;p__Omnitrophota;c__Koll11;o__4484-171;f__B32-G15;g__B32-G15	-1.17477	164	FALSE
d__Bacteria;p__Bacteroidota;c__UBA10030;o__UBA10030;f__UBA10030;g__	-0.833213	163	FALSE
d__Bacteria;p__Chloroflexota;c__Anaerolineae;o__Anaerolineales;f__EnvOPS12;__	-1.14286	163	FALSE
d__Bacteria;p__Desulfobacterota_C;c__Deferrisomatia;o__Deferrisomatales;f__BM512;g__	-0.838731	163	FALSE
d__Bacteria;p__Proteobacteria;c__Alphaproteobacteria;o__Rhizobiales_A_504721;f__Hyphomicrobiaceae;g__	-0.747551	163	FALSE
d__Bacteria;p__Proteobacteria;c__Gammaproteobacteria;o__Burkholderiales_597432;f__Rhodocyclaceae;g__Desulfobacillus	-0.988187	163	FALSE
d__Bacteria;p__Spirochaetota;c__Spirochaetia;o__Treponematales;f__UBA8932;__	-1.64826	163	FALSE
d__Bacteria;p__Patescibacteria;c__Paceibacteria;o__Moranbacterales;__;__	-0.290164	162	FALSE
d__Bacteria;p__Patescibacteria;c__Paceibacteria;o__UBA9983_A;__;__	-0.696101	162	FALSE
d__Bacteria;p__Chloroflexota;c__Ktedonobacteria;o__Ktedonobacterales;f__Ktedonobacteraceae;g__CF-113	-0.781654	161	FALSE
d__Bacteria;p__Planctomycetota;c__Phycisphaerae;o__UBA1845;f__Fen-1342;g__CAADGM01	-0.480766	160	FALSE
d__Bacteria;p__Proteobacteria;c__Gammaproteobacteria;o__Burkholderiales_592524;f__Burkholderiaceae_A_580492;g__Burkholderia	1.19784	160	FALSE
d__Bacteria;p__Myxococcota_A_473307;c__Polyangia_463783;o__Polyangiales;f__SG8-38;__	-1.0269	159	FALSE
d__Bacteria;p__Proteobacteria;c__Gammaproteobacteria;o__Burkholderiales_597433;f__SG8-39;g__SCGC-AG-212-J23	-0.503404	159	FALSE
d__Bacteria;p__Verrucomicrobiota;c__Verrucomicrobiae;o__Chthoniobacterales;f__Chthoniobacteraceae;__	-0.460512	159	FALSE
d__Bacteria;p__Acidobacteriota;c__Acidobacteriae;o__Acidobacteriales;f__Koribacteraceae;g__Koribacter	-0.502369	158	FALSE
d__Bacteria;p__Acidobacteriota;c__Acidobacteriae;o__Acidobacteriales;f__SbA1;__	-1.11764	158	FALSE
d__Bacteria;p__Acidobacteriota;c__Acidobacteriae;o__Acidoferrales;f__UBA7541;g__Acidoferrum	-0.739095	158	FALSE
d__Bacteria;p__Desulfobacterota_G_459546;c__Desulfuromonadia;o__Geobacterales;f__Pseudopelobacteraceae;g__Oryzomonas	-0.595976	158	FALSE
d__Bacteria;p__Planctomycetota;c__Phycisphaerae;o__WQYP01;f__WQYP01;g__WQYP01	-1.05926	158	FALSE
d__Bacteria;p__Proteobacteria;c__Alphaproteobacteria;o__Rhizobiales_A_504705;f__Xanthobacteraceae_503485;g__	-0.349298	158	FALSE
d__Bacteria;p__Spirochaetota;c__UBA4802;o__UBA4802;f__UBA5550;g__RBG-16-49-21	-1.02974	158	FALSE
d__Bacteria;p__Acidobacteriota;c__Acidobacteriae;o__Bryobacterales;f__Bryobacteraceae;g__Palsa-89	-1.87123	157	FALSE
d__Bacteria;p__Acidobacteriota;c__Thermoanaerobaculia;o__Thermoanaerobaculales;f__Thermoanaerobaculaceae;g__JAAYVZ01	-0.764614	157	FALSE
d__Bacteria;p__Bacteroidota;c__UBA10030;o__UBA10030;f__UBA10030;__	-0.624634	157	FALSE
d__Bacteria;p__Proteobacteria;c__Alphaproteobacteria;o__Rhodospirillales_505895;f__Magnetospirillaceae;g__Telmatospirillum	-0.214424	157	FALSE
d__Bacteria;p__Actinobacteriota;c__Thermoleophilia;o__Solirubrobacterales;__;__	-1.38891	156	FALSE
d__Bacteria;p__Chloroflexota;c__Ktedonobacteria;o__Ktedonobacterales;f__Ktedonobacteraceae;g__Tengunoibacter	-2.72774	156	FALSE
d__Bacteria;p__Firmicutes_D;c__Bacilli;o__Acholeplasmatales;f__Acholeplasmataceae;g__Phytoplasma	0.128205	156	FALSE
d__Bacteria;p__Patescibacteria;c__Paceibacteria;o__Moranbacterales;f__GWC2-37-73;g__UBA12068	-0.497665	156	FALSE
d__Bacteria;p__Proteobacteria;c__Gammaproteobacteria;o__Xanthomonadales_613062;f__Rhodanobacteraceae_613062;g__Dyella_B	-0.182947	156	FALSE
d__Bacteria;p__Desulfobacterota_I;c__Desulfovibrionia;o__Desulfovibrionales;f__Desulfovibrionaceae;__	-0.438362	155	FALSE
d__Bacteria;p__Firmicutes_B_370518;c__;o__;f__;g__	-0.278059	155	FALSE
d__Bacteria;p__Patescibacteria;c__Dojkabacteria;o__SC72;f__SC72;g__	-0.550594	155	FALSE
d__Bacteria;p__Caldisericota;c__Caldisericia;o__;f__;g__	-0.911673	154	FALSE
d__Bacteria;p__Acidobacteriota;c__Acidobacteriae;o__Acidobacteriales;f__Acidobacteriaceae;g__Terracidiphilus_417258	-0.370773	153	FALSE
d__Bacteria;p__Bacteroidota;c__Bacteroidia;o__Chitinophagales;f__Chitinophagaceae_966727;g__Lacibacter	-0.651645	153	FALSE
d__Bacteria;p__Bdellovibrionota_E;c__Bdellovibrionia_A_470743;o__UBA1018;f__UBA1018;g__GWA1-52-35	-0.551516	153	FALSE
d__Bacteria;p__Chloroflexota;c__Anaerolineae;o__CG2-30-64-16;f__CG2-30-64-16;__	-0.994795	153	FALSE
d__Bacteria;p__Verrucomicrobiota;c__Verrucomicrobiae;o__Opitutales;f__Opitutaceae;g__Fen-1467	-1.01583	153	FALSE
d__Bacteria;p__Patescibacteria;c__ABY1;o__BM507;f__GWE2-39-37;g__GWE2-39-37	-0.934372	151	FALSE
d__Bacteria;p__Patescibacteria;c__Paceibacteria;o__UBA9983_A;f__UBA5272;g__UBA11704	-0.645514	151	FALSE
d__Bacteria;p__Patescibacteria;c__Saccharimonadia;o__Saccharimonadales;f__UBA4665;__	-0.911336	151	FALSE
d__Bacteria;p__Proteobacteria;c__Alphaproteobacteria;o__Micavibrionales;f__UBA2020;g__UBA2020	-0.712845	151	FALSE
d__Bacteria;p__Verrucomicrobiota;c__Verrucomicrobiae;o__Pedosphaerales;f__UBA11358;g__UBA11358	-0.85357	150	FALSE
d__Bacteria;p__Myxococcota_A_473307;c__Myxococcia;o__Myxococcales;f__Myxococcaceae;g__RPRB01	-0.797886	149	FALSE
d__Bacteria;p__Desulfobacterota_G_459546;c__Desulfuromonadia;o__Geobacterales;f__Geobacteraceae;g__Geoanaerobacter	-0.81533	148	FALSE
d__Bacteria;p__Nitrospirota_A_437815;c__Thermodesulfovibrionia;o__Thermodesulfovibrionales;f__Dissulfurispiraceae;__	-0.283637	148	FALSE
d__Bacteria;p__Spirochaetota;c__Spirochaetia;o__SZUA-6;f__Bin103;g__Bin103	-0.961746	148	FALSE
d__Bacteria;p__Verrucomicrobiota;c__Verrucomicrobiae;o__Opitutales;f__Opitutaceae;__	-0.951237	147	FALSE
d__Bacteria;p__Bacteroidota;c__Bacteroidia;o__Bacteroidales;f__Prolixibacteraceae;__	-0.604659	146	FALSE
d__Bacteria;p__Chloroflexota;c__Anaerolineae;o__Anaerolineales;f__UBA4823;g__UBA6092	-1.05819	146	FALSE
d__Archaea;p__Methanobacteriota_A_1229;c__Methanobacteria;o__Methanobacteriales;f__Methanobacteriaceae;g__Methanobacterium_B	-0.86605	145	FALSE
d__Bacteria;p__Bacteroidota;c__Bacteroidia;o__Bacteroidales;f__Prolixibacteraceae;g__	-1.36542	145	FALSE
d__Bacteria;p__FCPU426;c__Palsa-1180;o__Palsa-1180;f__Palsa-1180;g__Bog-1183	-0.849357	145	FALSE
d__Bacteria;p__Patescibacteria;c__Saccharimonadia;o__UBA4664;f__UBA4664;g__UBA4664	-0.611611	145	FALSE
d__Bacteria;p__Patescibacteria;c__Paceibacteria;o__UBA9983_A;f__UBA2103;g__C7867-001	-0.772228	144	FALSE
d__Bacteria;p__Patescibacteria;c__Saccharimonadia;o__Saccharimonadales;f__UBA4665;g__GCA-2746885	-0.815718	143	FALSE
d__Bacteria;p__Proteobacteria;c__Alphaproteobacteria;o__Reyranellales;f__Reyranellaceae;g__Reyranella	-0.714457	143	FALSE
d__Bacteria;p__Planctomycetota;c__Planctomycetia;o__Isosphaerales;f__Isosphaeraceae;g__Aquisphaera	-0.865748	142	FALSE
d__Bacteria;p__Proteobacteria;c__Gammaproteobacteria;o__Burkholderiales_592522;f__Burkholderiaceae_A_592522;g__Curvibacter_587305	-0.749304	142	FALSE
d__Bacteria;p__Acidobacteriota;c__Acidobacteriae;o__Acidobacteriales;f__Acidobacteriaceae;__	-0.814375	141	FALSE
d__Bacteria;p__Bacteroidota;c__Bacteroidia;o__Chitinophagales;f__Chitinophagaceae_966727;g__Sediminibacterium	-0.952903	141	FALSE
d__Bacteria;p__Planctomycetota;c__Phycisphaerae;o__Tepidisphaerales;f__Tepidisphaeraceae;__	-0.71457	141	FALSE
d__Bacteria;p__Proteobacteria;c__Gammaproteobacteria;o__Burkholderiales_592524;__;__	-0.962529	139	FALSE
d__Bacteria;p__Spirochaetota;c__Spirochaetia;o__;f__;g__	-0.925663	139	FALSE
d__Bacteria;p__Spirochaetota;c__UBA4802;o__UBA4802;f__UBA5368;g__FW300-bin19	-1.19022	139	FALSE
d__Bacteria;p__Eremiobacterota;c__Eremiobacteria;o__Baltobacterales;f__Baltobacteraceae;g__Tyrphobacter	-0.908872	138	FALSE
d__Bacteria;p__Bacteroidota;c__Bacteroidia;__;__;__	-0.71037	137	FALSE
d__Bacteria;p__Patescibacteria;c__Paceibacteria;o__UBA9983_A;f__UBA1539_A_7635;g__UBA1550	-0.983194	137	FALSE
d__Bacteria;p__Firmicutes_A;c__Clostridia_258483;o__Oscillospirales;f__Oscillospiraceae_88309;__	-1.30451	136	FALSE
d__Bacteria;p__Patescibacteria;c__Saccharimonadia;o__Saccharimonadales;f__UBA1020;g__UBA1020	-0.76144	136	FALSE
d__Bacteria;p__Nitrospirota_A_437815;c__Thermodesulfovibrionia;o__Thermodesulfovibrionales;f__Dissulfurispiraceae;g__Fen-1308	-1.20291	135	FALSE
d__Bacteria;p__Proteobacteria;c__Alphaproteobacteria;o__Rhizobiales_A_504705;f__Xanthobacteraceae_503485;g__Pseudolabrys_502538	-0.509178	135	FALSE
d__Bacteria;p__Bdellovibrionota_E;c__Bdellovibrionia_A_470743;o__UBA1018;f__UBA923;g__UBA923	-1.11464	134	FALSE
d__Bacteria;p__Spirochaetota;c__Spirochaetia;o__Treponematales;f__Termitinemataceae;g__Treponema_G_985946	-0.486897	134	FALSE
d__Bacteria;p__Bacteroidota;c__Bacteroidia;o__Bacteroidales;f__VadinHA17_874699;g__HyVt-105	-0.748078	133	FALSE
d__Bacteria;p__Desulfobacterota_G_459546;c__Desulfuromonadia;o__Geobacterales;f__Geobacteraceae;g__RPRC01	-1.51249	133	FALSE
d__Bacteria;p__Patescibacteria;c__Paceibacteria;o__UBA9983_A;f__SBAW01;g__GWA1-54-10	-0.797865	131	FALSE
d__Bacteria;p__Proteobacteria;c__Alphaproteobacteria;o__Rhizobiales_A_504705;f__Beijerinckiaceae;g__Methylosinus	-0.864612	131	FALSE
d__Bacteria;p__Actinobacteriota;c__Actinomycetia;o__Actinomycetales;f__Kineosporiaceae;g__	-1.06135	129	FALSE
d__Bacteria;p__Spirochaetota;c__UBA4802;o__UBA4802;f__UBA5550;g__PGXY01	-1.06206	129	FALSE
d__Bacteria;p__Acidobacteriota;c__Acidobacteriae;o__Bryobacterales;f__Bryobacteraceae;g__Solibacter	-1.02683	126	FALSE
d__Bacteria;p__Proteobacteria;c__Gammaproteobacteria;o__Acidiferrobacterales;f__Sulfurifustaceae;g__Sulfuricaulis	-1.38121	126	FALSE
d__Bacteria;p__Actinobacteriota;c__Actinomycetia;o__Mycobacteriales;f__Pseudonocardiaceae;g__Amycolatopsis_D_380830	-0.638674	124	FALSE
d__Bacteria;p__Desulfobacterota_I;c__Desulfovibrionia;o__Desulfovibrionales;f__Desulfovibrionaceae;g__Humidesulfovibrio	-0.709988	124	FALSE
d__Bacteria;p__Patescibacteria;c__Paceibacteria;o__UBA9983_A;f__UBA2100;g__UBA10103	-1.14734	124	FALSE
d__Bacteria;p__Proteobacteria;c__Alphaproteobacteria;o__Rhizobiales_A_504705;__;__	-1.58503	120	FALSE
d__Bacteria;p__Chlamydiota;c__Chlamydiia;o__;f__;g__	-1.12695	119	FALSE
d__Bacteria;p__Desulfobacterota_I;c__Desulfovibrionia;o__Desulfovibrionales;f__Desulfovibrionaceae;g__Fundidesulfovibrio	-1.0225	115	FALSE
d__Bacteria;p__Firmicutes_C;c__Negativicutes;o__;f__;g__	-0.887634	109	FALSE
d__Bacteria;p__Firmicutes_C;c__Negativicutes;o__Sporomusales_A_41697;f__;g__	-1.35389	108	FALSE
